# Supplementary material for: An analysis of the epitope knowledge related to Mycobacteria
Source: Immunome Res. 2007 Dec 14;3:10. doi: 10.1186/1745-7580-3-10 (PMC2228276; doi:10.1186/1745-7580-3-10)
Supplement: Additional file 1 — Additional Tables. These spreadsheets contain detailed information on the results of this analysis as well as large assemblies of epitope information. [file 1745-7580-3-10-S1.xls]

## Sheet: sheet 1
Supplementary table 1: The distribution of epitopes between Mycobacteria species and strains.
Source Species	Source Species Strain	No. of B cell Epitopes	No. of T cell Epitopes	Total No. of Epitopes*
M. tuberculosis	unknown	114	393	507
M. tuberculosis	103	1	0	1
M. tuberculosis	Erdman	10	20	30
M. tuberculosis	H37Ra	0	5	5
M. tuberculosis	H37Rv	42	323	365
M. tuberculosis	CDC1551	0	16	16
M. tuberculosis subtotal		167	757	924
M. bovis	unknown	41	48	89
M. bovis	AN5	9	28	37
M. bovis	T/91/1378	0	6	6
M. bovis	Tokyo	0	6	6
M. bovis	AF2122/97	0	44	44
M. bovis BCG	BCG	10	137	147
M. bovis subtotal		60	269	329
M. leprae	unknown	112	232	344
M. leprae TN	TN	0	4	4
M. leprae subtotal		112	234	348
M. avium	unknown	0	2	2
M. avium	serovar 1	1	0	1
M. avium	serovar 2	1	0	1
M. avium	serovar 4	2	0	2
M. avium	serovar 8	1	1	2
M. avium	serovar 9	1	0	1
M. avium	serovar 25	1	0	1
M. avium	serovar 26	1	0	1
M. avium subtotal		8	3	11
M. kansasii	unknown	8	0	8
M. kansasii	Florisse	1	0	1
M. scrofulaceum	unknown	3	0	3
M. smegmatis	unknown	0	3	3
M. intracellulare	unknown	1	1	2
M. phlei	unknown	0	2	2
M. SP	unknown	0	2	2
M. fortuitum	unknown	0	2	2
Other Mycobacteria subtotal		13	10	23
Unknown Mycobacterium	unknown	3	6	9
Total		363	1281	1644
* Total number includes redundant epitopes defined in more than one Mycobateria species or strain.

## Sheet: sheet 2
Supplementary table 2: Presence and exclusivity of epitope sequences in different Mycobacteria species.
Mycobacterium	No. of Epitope Sequences
	Present 1	Exclusive 2
M. tuberculosis	989	11
M. bovis	955	0
M. bovis BCG 3	761	0
M. leprae	427	89
M. avium	216	0
1 The number of epitope sequences found within all the sequence information for a given Mycobacteria species.
2 The number of epitopes exclusive to a species in the context of all sequence information of the species. (less than 80% epitope sequence identity to any other species or strain listed within the table).
3 For the purposes of this comparison we consider M. bovis BCG separately.

## Sheet: sheet 3
Supplementary table 3: The T cell epitope sequences exclusive to M. tuberculosis strains H37Rv, CDC1551 and F11.
Epitope	Source Antigen	Disease State Association*	Host Species	Source Publication PMID
AADELVGGPPVEASAAAL	Possible PHIRV2 prophage protein	Clinically active TB	Human	14976597
ASAAALAGDAAGAWRTAA	Possible PHIRV2 prophage protein	Clinically active TB	Human	14976597
AWRTAAVELARALVRAVA	Possible PHIRV2 prophage protein	Clinically active TB	Human	14976597
LVRAVAESHGVAAVLFAA	Possible PHIRV2 prophage protein	Clinically active TB	Human	14976597
MSGHALAARTLLAAADEL	Hypothetical protein RV2654C	Clinically active TB	Human	14976597
VLFAATAAAAAAVDRGDPP	Possible PHIRV2 prophage protein	Clinically active TB; Animal model	Human; Guinea pig	14976597
ALRRLKGFDQILKLMSGMLR	Hypothetical protein RV1977	Exposed but not converted	Human	17584075
EARHVIPFSALCLRLSQLGG	Possible prophage protein	Exposed but not converted	Human	17584075
GMLRERQHRLLYLASA	Hypothetical protein RV1977	Exposed but not converted	Human	17584075
HAVYRTMMMHLLRLARSFGVLPV	Hypothetical protein RV1977	Exposed but not converted	Human	17584075
TMFAEQMKILVPVFTSND	Enoyl-CoA Hydratase	Exposed but not converted	Human	17584075
* Disease state association is show in accordance with Table 12.

## Sheet: sheet 4
Supplementary table 4: Protective T cell linear epitopes
Sequence	Source Species	Source Protein	Source Accession Number	MHC Restriction	Host Species	Pubmed PMID
YQGVQQKWDATATELNNALQ	M. tuberculosis H37RV	6 KDa early secretory antigenic target (ESAT-6)	61223745; 90811462; P0A564	H-2-A Class I; H-2-IAK; H-2-K Class I	Mouse	10816479; 10898510; 8871652; 9862331
TFLTSELPGWLQANRHVKPT	M. tuberculosis H37RV	Antigen 85-A (AG85A)	P0A4V2	H-2-D Class II	Mouse	11854254
TFGLQLELT	M. bovis; M. bovis BCG; M. tuberculosis	60 KDa Chaperonin 2	P0A520; P0A521	RT1-B; RT11 Class II; RT11V1 Class II	Rat	16807696; 1691914; 1702727; 7517177; 7685800; 8144941; 1709871; 2448638; 2465904;
MTFFEQVRRLR	M. tuberculosis H37RV	Antigen 85-C (AG85C)	P0A4V4	H-2-M3	Mouse	10897379
MLVLLV	M. tuberculosis H37RV	Possible conserved transmembrane protein	1449274	H-2-M3	Mouse	11369792; 17339479
MANPFVKAWKY	M. tuberculosis H37RV	35 KDa protein	P31511	H-2-M3	Mouse	10897379
LREAAEKAKIELSSSQSTS	M. tuberculosis	DNAK	44588	RT1-B	Rat	10553084; 9533439
FQDAYNAAGGHNAVF	M. tuberculosis	Antigen 85-B (AG85B)	P31952	H-2-IAb	Mouse	10456868
FAVTNDGVI	M. tuberculosis H37RV	Immunogenic protein MPT64	P0A5Q4	H-2-B Class I; H-2-Db	Mouse	11282984; 11903615; 15320877; 17339479
EWYDQSGLSVVMPVGGQSSF	M. tuberculosis H37RV	Antigen 85-A (AG85A)	P0A4V2	H-2-D Class I	Mouse	11854254

## Sheet: sheet 5
Supplementary table 5a: HLA Class I & Ib restriction of Mycobacterial T cell epitopes in humans							Supplementary table 5b: HLA Class II restriction of Mycobacterial T cell epitopes in humans
HLA Class	HLA Antigen	HLA Allele	No. of T cell epitopes	No. of HLA binding ligands	No. of HLA non-binding ligands		HLA Class	HLA Antigen	HLA Allele	No. of T cell epitopes	No. of HLA binding ligands	No. of HLA non-binding ligands
Class I	HLA-A1	HLA-A*0101	1	4	53		Class II	HLA-DP	unknown	2	0	0
Class I	HLA-A2	unknown	11	1	0		Class II	HLA-DP3	HLA-DPB1*0301	2	0	0
Class I	HLA-A2	HLA-A*0201	34	107	40		Class II	HLA-DQ	unknown	1	0	0
Class I	HLA-A2	HLA-A*0207	1	1	0		Class II	HLA-DQ2	unknown	2	1	0
Class I	HLA-A3	HLA-A*0301	0	5	48		Class II	HLA-DQ2	HLA-DQB1*0201	0	0	1
Class I	HLA-A11	HLA-A*1101	0	5	48		Class II	HLA-DQ3	HLA-DQB1*0301	0	0	1
Class I	HLA-A24	HLA-A*2402	0	28	41		Class II	HLA-DQ3	HLA-DQB1*0302	6	0	1
Class I	HLA-A28	HLA-A*6802	1	0	0		Class II	HLA-DR	unknown	39	0	0
Class I	HLA-B7	unknown	4	0	0		Class II	HLA-DR1	unknown	38	18	11
Class I	HLA-B7	HLA-B*0702	0	15	10		Class II	HLA-DR1	HLA-DRB1*0101	30	7	13
Class I	HLA-B8	HLA-B*0801	5	9	14		Class II	HLA-DR2	unknown	20	4	1
Class I	HLA-B14	unknown	1	0	0		Class II	HLA-DR3	unknown	24	43	2
Class I	HLA-B15	HLA-B*1501	6	15	10		Class II	HLA-DR3	HLA-DRB1*0301	16	27	33
Class I	HLA-B15	HLA-B*1502	1	0	0		Class II	HLA-DR3	HLA-DRB1*0302	0	0	2
Class I	HLA-B35	unknown	3	0	0		Class II	HLA-DR3	HLA-DRB1*0303	0	1	1
Class I	HLA-B35	HLA-B*3501	22	14	3		Class II	HLA-DR3	HLA-DRB1*0305	0	0	2
Class I	HLA-B35	HLA-B*3514	2	0	0		Class II	HLA-DR4	unknown	32	9	6
Class I	HLA-B41	HLA-B*4102	1	0	0		Class II	HLA-DR4	HLA-DRB1*0401	11	4	2
Class I	HLA-B44	unknown	1	1	0		Class II	HLA-DR4	HLA-DRB1*0404	1	0	1
Class I	HLA-B44	HLA-B*4402	1	1	0		Class II	HLA-DR5	unknown	7	2	3
Class I	HLA-B45	HLA-B*4501	2	2	0		Class II	HLA-DR6	unknown	17	7	2
Class I	HLA-B52	unknown	2	0	0		Class II	HLA-DR7	unknown	37	20	9
Class I	HLA-B53	unknown	10	0	0		Class II	HLA-DR7	HLA-DRB1*0701	5	5	0
Class I	Undetermined	-	9	0	0		Class II	HLA-DR8	unknown	29	15	3
Class I Total	-	-	118	208	267		Class II	HLA-DR8	HLA-DRB1*0801	3	3	2
							Class II	HLA-DR9	unknown	25	12	3
Class Ib/Nonclassical	CD1a	-	1	0	0		Class II	HLA-DR9	HLA-DRB1*0901	1	1	0
Class Ib/Nonclassical	CD1b	-	3	0	0		Class II	HLA-DR11	unknown	16	16	8
Class Ib/Nonclassical	CD1c	-	1	0	0		Class II	HLA-DR11	HLA-DRB1*1101	7	4	1
Nonclassical Total			4	0	0		Class II	HLA-DR13	unknown	4	10	4
							Class II	HLA-DR13	HLA-DRB1*1301	1	1	13
							Class II	HLA-DR13	HLA-DRB1*1302	0	1	0
							Class II	HLA-DR14	unknown	10	9	10
							Class II	HLA-DR14	HLA-DRB1*1402	1	2	0
							Class II	HLA-DR14	HLA-DRB1*1405	1	0	0
							Class II	HLA-DR15	unknown	8	6	9
							Class II	HLA-DR15	HLA-DRB1*1501	13	8	14
							Class II	HLA-DR15	HLA-DRB1*1503	1	1	0
							Class II	HLA-DR16	HLA-DRB1*1602	1	1	0
							Class II	HLA-DR17	unknown	16	9	3
							Class II	HLA-DR31	HLA-DRB3*0101	0	1	13
							Class II	HLA-DR41	HLA-DRB4*0101	4	0	1
							Class II	HLA-DRB5	unknown	12	5	6
							Class II	HLA-DR51	HLA-DRB5*0101	11	1	1
							Class II	HLA-DR52	unknown	3	0	0
							Class II	HLA-DR53	unknown	4	0	0
							Class II	Undetermined	-	38	0	0
							Class II Total			500	254	182

## Sheet: sheet 6
Supplementary Table 6: Promiscuous peptide MHC ligands
Promiscuous MHC ligands	TOTAL	38
MHC Ligand 1	Source Species	Assay Type	Assay Group	Quantitative Measurement	Measurement Inequality	Units	MHC Allele	MHC Allele Source Species
SEFAYGSFVRTVSL	Mycobacterium tuberculosis	Purified MHC - Fluorescence	Competition (or equilibrium binding)	4600		IC50 nM	HLA-DR1	Homo sapiens
SEFAYGSFVRTVSL	Mycobacterium tuberculosis	Purified MHC - Fluorescence	Competition (or equilibrium binding)	7100		IC50 nM	HLA-DR15	Homo sapiens
SEFAYGSFVRTVSL	Mycobacterium tuberculosis	Purified MHC - Fluorescence	Competition (or equilibrium binding)	6100		IC50 nM	HLA-DR7	Homo sapiens
SEFAYGSFVRTVSL	Mycobacterium tuberculosis	Purified MHC - Fluorescence	Competition (or equilibrium binding)	2000		IC50 nM	HLA-DR13	Homo sapiens
SEFAYGSFVRTVSL	Mycobacterium tuberculosis	Purified MHC - Fluorescence	Competition (or equilibrium binding)	5100		IC50 nM	HLA-DR11	Homo sapiens
MHC Ligand 2
SEFAYGSFVRTVSLPVGADE	Mycobacterium tuberculosis	Purified MHC - Fluorescence	Competition (or equilibrium binding)	4000		IC50 nM	HLA-DR1	Homo sapiens
SEFAYGSFVRTVSLPVGADE	Mycobacterium tuberculosis	Purified MHC - Fluorescence	Competition (or equilibrium binding)	3000		IC50 nM	HLA-DR15	Homo sapiens
SEFAYGSFVRTVSLPVGADE	Mycobacterium tuberculosis	Purified MHC - Fluorescence	Competition (or equilibrium binding)	5600		IC50 nM	HLA-DR7	Homo sapiens
SEFAYGSFVRTVSLPVGADE	Mycobacterium tuberculosis	Purified MHC - Fluorescence	Competition (or equilibrium binding)	7100		IC50 nM	HLA-DR13	Homo sapiens
SEFAYGSFVRTVSLPVGADE	Mycobacterium tuberculosis	Purified MHC - Fluorescence	Competition (or equilibrium binding)	6300		IC50 nM	HLA-DR11	Homo sapiens
SEFAYGSFVRTVSLPVGADE	Mycobacterium tuberculosis	Purified MHC - Fluorescence	Competition (or equilibrium binding)	700	<	IC50 nM	HLA-DRB1*0101	Homo sapiens
SEFAYGSFVRTVSLPVGADE	Mycobacterium tuberculosis	Purified MHC - Fluorescence	Competition (or equilibrium binding)	700	<	IC50 nM	HLA-DRB1*1501	Homo sapiens
SEFAYGSFVRTVSLPVGADE	Mycobacterium tuberculosis	Purified MHC - Fluorescence	Competition (or equilibrium binding)	10	<	IC50 nM	HLA-DR4	Homo sapiens
SEFAYGSFVRTVSLPVGADE	Mycobacterium tuberculosis	Purified MHC - Fluorescence	Competition (or equilibrium binding)	10	<	IC50 nM	HLA-DR5	Homo sapiens
SEFAYGSFVRTVSLPVGADE	Mycobacterium tuberculosis	Purified MHC - Fluorescence	Competition (or equilibrium binding)			IC50 nM	HLA-DR6	Homo sapiens
SEFAYGSFVRTVSLPVGADE	Mycobacterium tuberculosis	Purified MHC - Fluorescence	Competition (or equilibrium binding)	10	<	IC50 nM	HLA-DR7	Homo sapiens
SEFAYGSFVRTVSLPVGADE	Mycobacterium tuberculosis	Purified MHC - Fluorescence	Competition (or equilibrium binding)	1000	>	IC50 nM	HLA-DR3	Homo sapiens
SEFAYGSFVRTVSLPVGADE	Mycobacterium tuberculosis	Purified MHC - Fluorescence	Competition (or equilibrium binding)	10	<	IC50 nM	HLA-DR8	Homo sapiens
SEFAYGSFVRTVSLPVGADE	Mycobacterium tuberculosis	Purified MHC - Fluorescence	Competition (or equilibrium binding)	10	<	IC50 nM	HLA-DR9	Homo sapiens
SEFAYGSFVRTVSLPVGADE	Mycobacterium tuberculosis	Purified MHC - Fluorescence	Competition (or equilibrium binding)	10	<	IC50 nM	HLA-DR1	Homo sapiens
SEFAYGSFVRTVSLPVGADE	Mycobacterium tuberculosis	Purified MHC - Fluorescence	Competition (or equilibrium binding)	10	<	IC50 nM	HLA-DR2	Homo sapiens
MHC Ligand 3
SEFAYGSFVRTVS	Mycobacterium tuberculosis	Purified MHC - Fluorescence	Competition (or equilibrium binding)	5000		IC50 nM	HLA-DR1	Homo sapiens
SEFAYGSFVRTVS	Mycobacterium tuberculosis	Purified MHC - Fluorescence	Competition (or equilibrium binding)	4400		IC50 nM	HLA-DR13	Homo sapiens
SEFAYGSFVRTVS	Mycobacterium tuberculosis	Purified MHC - Fluorescence	Competition (or equilibrium binding)	4500		IC50 nM	HLA-DR7	Homo sapiens
SEFAYGSFVRTVS	Mycobacterium tuberculosis	Purified MHC - Fluorescence	Competition (or equilibrium binding)	6000		IC50 nM	HLA-DR11	Homo sapiens
MHC Ligand 4
SEFAYGSFVRTV	Mycobacterium tuberculosis	Purified MHC - Fluorescence	Competition (or equilibrium binding)	4800		IC50 nM	HLA-DR1	Homo sapiens
SEFAYGSFVRTV	Mycobacterium tuberculosis	Purified MHC - Fluorescence	Competition (or equilibrium binding)	6000		IC50 nM	HLA-DR13	Homo sapiens
SEFAYGSFVRTV	Mycobacterium tuberculosis	Purified MHC - Fluorescence	Competition (or equilibrium binding)	7800		IC50 nM	HLA-DR7	Homo sapiens
SEFAYGSFVRTV	Mycobacterium tuberculosis	Purified MHC - Fluorescence	Competition (or equilibrium binding)	9000		IC50 nM	HLA-DR11	Homo sapiens
MHC Ligand 5
SEFAYGSFVRT	Mycobacterium tuberculosis	Purified MHC - Fluorescence	Competition (or equilibrium binding)	8000		IC50 nM	HLA-DR1	Homo sapiens
SEFAYGSFVRT	Mycobacterium tuberculosis	Purified MHC - Fluorescence	Competition (or equilibrium binding)	6700		IC50 nM	HLA-DR13	Homo sapiens
SEFAYGSFVRT	Mycobacterium tuberculosis	Purified MHC - Fluorescence	Competition (or equilibrium binding)	8100		IC50 nM	HLA-DR7	Homo sapiens
SEFAYGSFVRT	Mycobacterium tuberculosis	Purified MHC - Fluorescence	Competition (or equilibrium binding)	1000000	>	IC50 nM	HLA-DR15	Homo sapiens
SEFAYGSFVRT	Mycobacterium tuberculosis	Purified MHC - Fluorescence	Competition (or equilibrium binding)	6200		IC50 nM	HLA-DR11	Homo sapiens
MHC Ligand 6
EFAYGSFVRTVSLPVGADE	Mycobacterium tuberculosis	Purified MHC - Fluorescence	Competition (or equilibrium binding)	6900		IC50 nM	HLA-DR1	Homo sapiens
EFAYGSFVRTVSLPVGADE	Mycobacterium tuberculosis	Purified MHC - Fluorescence	Competition (or equilibrium binding)	7600		IC50 nM	HLA-DR11	Homo sapiens
EFAYGSFVRTVSLPVGADE	Mycobacterium tuberculosis	Purified MHC - Fluorescence	Competition (or equilibrium binding)	8700		IC50 nM	HLA-DR13	Homo sapiens
EFAYGSFVRTVSLPVGADE	Mycobacterium tuberculosis	Purified MHC - Fluorescence	Competition (or equilibrium binding)	7000		IC50 nM	HLA-DR7	Homo sapiens
EFAYGSFVRTVSLPVGADE	Mycobacterium tuberculosis	Purified MHC - Fluorescence	Competition (or equilibrium binding)	4500		IC50 nM	HLA-DR15	Homo sapiens
MHC Ligand 7
FAYGSFVRTVSLPVGADE	Mycobacterium tuberculosis	Purified MHC - Fluorescence	Competition (or equilibrium binding)	5500		IC50 nM	HLA-DR1	Homo sapiens
FAYGSFVRTVSLPVGADE	Mycobacterium tuberculosis	Purified MHC - Fluorescence	Competition (or equilibrium binding)	8000		IC50 nM	HLA-DR13	Homo sapiens
FAYGSFVRTVSLPVGADE	Mycobacterium tuberculosis	Purified MHC - Fluorescence	Competition (or equilibrium binding)	8000		IC50 nM	HLA-DR7	Homo sapiens
FAYGSFVRTVSLPVGADE	Mycobacterium tuberculosis	Purified MHC - Fluorescence	Competition (or equilibrium binding)	8000		IC50 nM	HLA-DR11	Homo sapiens
MHC Ligand 8
EFAYGSFVRTVSL	Mycobacterium tuberculosis	Purified MHC - Fluorescence	Competition (or equilibrium binding)	6200		IC50 nM	HLA-DR1	Homo sapiens
EFAYGSFVRTVSL	Mycobacterium tuberculosis	Purified MHC - Fluorescence	Competition (or equilibrium binding)	4600		IC50 nM	HLA-DR13	Homo sapiens
EFAYGSFVRTVSL	Mycobacterium tuberculosis	Purified MHC - Fluorescence	Competition (or equilibrium binding)	5200		IC50 nM	HLA-DR7	Homo sapiens
EFAYGSFVRTVSL	Mycobacterium tuberculosis	Purified MHC - Fluorescence	Competition (or equilibrium binding)	5600		IC50 nM	HLA-DR11	Homo sapiens
EFAYGSFVRTVSL	Mycobacterium tuberculosis	Purified MHC - Fluorescence	Competition (or equilibrium binding)	4600		IC50 nM	HLA-DR15	Homo sapiens
MHC Ligand 9
FAYGSFVRTVSL	Mycobacterium tuberculosis	Purified MHC - Fluorescence	Competition (or equilibrium binding)	3000		IC50 nM	HLA-DR1	Homo sapiens
FAYGSFVRTVSL	Mycobacterium tuberculosis	Purified MHC - Fluorescence	Competition (or equilibrium binding)	5900		IC50 nM	HLA-DR13	Homo sapiens
FAYGSFVRTVSL	Mycobacterium tuberculosis	Purified MHC - Fluorescence	Competition (or equilibrium binding)	6400		IC50 nM	HLA-DR7	Homo sapiens
FAYGSFVRTVSL	Mycobacterium tuberculosis	Purified MHC - Fluorescence	Competition (or equilibrium binding)	4700		IC50 nM	HLA-DR11	Homo sapiens
MHC Ligand 10
FAYGSFVRT	Mycobacterium tuberculosis	Purified MHC - Fluorescence	Competition (or equilibrium binding)	8000		IC50 nM	HLA-DR1	Homo sapiens
FAYGSFVRT	Mycobacterium tuberculosis	Purified MHC - Fluorescence	Competition (or equilibrium binding)	7200		IC50 nM	HLA-DR13	Homo sapiens
FAYGSFVRT	Mycobacterium tuberculosis	Purified MHC - Fluorescence	Competition (or equilibrium binding)	8400		IC50 nM	HLA-DR7	Homo sapiens
FAYGSFVRT	Mycobacterium tuberculosis	Purified MHC - Fluorescence	Competition (or equilibrium binding)	6900		IC50 nM	HLA-DR11	Homo sapiens
MHC Ligand 11
DPIELNATLSAVA	Mycobacterium tuberculosis H37Rv	Purified MHC - Fluorescence	Competition (or equilibrium binding)	30000		IC50 nM	HLA-DRB1*0101	Homo sapiens
DPIELNATLSAVA	Mycobacterium tuberculosis H37Rv	Purified MHC - Fluorescence	Competition (or equilibrium binding)	2000		IC50 nM	HLA-DRB1*1101	Homo sapiens
DPIELNATLSAVA	Mycobacterium tuberculosis H37Rv	Purified MHC - Fluorescence	Competition (or equilibrium binding)	15000		IC50 nM	HLA-DRB1*1501	Homo sapiens
DPIELNATLSAVA	Mycobacterium tuberculosis H37Rv	Purified MHC - Fluorescence	Competition (or equilibrium binding)	450		IC50 nM	HLA-DRB1*0301	Homo sapiens
DPIELNATLSAVA	Mycobacterium tuberculosis H37Rv	Purified MHC - Fluorescence	Competition (or equilibrium binding)	800		IC50 nM	HLA-DRB1*0401	Homo sapiens
DPIELNATLSAVA	Mycobacterium tuberculosis H37Rv	Purified MHC - Fluorescence	Competition (or equilibrium binding)	25		IC50 nM	HLA-DRB1*0701	Homo sapiens
MHC Ligand 12
PRYISLIPVNVVAD	Mycobacterium tuberculosis H37Rv	Purified MHC - Fluorescence	Competition (or equilibrium binding)	20		IC50 nM	HLA-DRB1*0101	Homo sapiens
PRYISLIPVNVVAD	Mycobacterium tuberculosis H37Rv	Purified MHC - Fluorescence	Competition (or equilibrium binding)	400		IC50 nM	HLA-DRB1*1101	Homo sapiens
PRYISLIPVNVVAD	Mycobacterium tuberculosis H37Rv	Purified MHC - Fluorescence	Competition (or equilibrium binding)	150		IC50 nM	HLA-DRB1*0801	Homo sapiens
PRYISLIPVNVVAD	Mycobacterium tuberculosis H37Rv	Purified MHC - Fluorescence	Competition (or equilibrium binding)	8000		IC50 nM	HLA-DRB1*0301	Homo sapiens
PRYISLIPVNVVAD	Mycobacterium tuberculosis H37Rv	Purified MHC - Fluorescence	Competition (or equilibrium binding)	8		IC50 nM	HLA-DRB1*1501	Homo sapiens
PRYISLIPVNVVAD	Mycobacterium tuberculosis H37Rv	Purified MHC - Fluorescence	Competition (or equilibrium binding)	25		IC50 nM	HLA-DRB1*0701	Homo sapiens
PRYISLIPVNVVAD	Mycobacterium tuberculosis H37Rv	Purified MHC - Fluorescence	Competition (or equilibrium binding)	2000		IC50 nM	HLA-DRB1*0401	Homo sapiens
MHC Ligand 13
VAFRAGLVMEAGSKVT	Mycobacterium tuberculosis H37Rv	Purified MHC - Fluorescence	Competition (or equilibrium binding)	8000		IC50 nM	HLA-DRB1*0101	Homo sapiens
VAFRAGLVMEAGSKVT	Mycobacterium tuberculosis H37Rv	Purified MHC - Fluorescence	Competition (or equilibrium binding)	10000		IC50 nM	HLA-DRB1*0801	Homo sapiens
VAFRAGLVMEAGSKVT	Mycobacterium tuberculosis H37Rv	Purified MHC - Fluorescence	Competition (or equilibrium binding)	1000		IC50 nM	HLA-DRB1*1501	Homo sapiens
VAFRAGLVMEAGSKVT	Mycobacterium tuberculosis H37Rv	Purified MHC - Fluorescence	Competition (or equilibrium binding)	1000		IC50 nM	HLA-DRB1*1101	Homo sapiens
VAFRAGLVMEAGSKVT	Mycobacterium tuberculosis H37Rv	Purified MHC - Fluorescence	Competition (or equilibrium binding)	400		IC50 nM	HLA-DRB1*0701	Homo sapiens
VAFRAGLVMEAGSKVT	Mycobacterium tuberculosis H37Rv	Purified MHC - Fluorescence	Competition (or equilibrium binding)	8000		IC50 nM	HLA-DRB1*0401	Homo sapiens
MHC Ligand 14
ADLVPTATLLDTY	Mycobacterium tuberculosis H37Rv	Purified MHC - Fluorescence	Competition (or equilibrium binding)	200		IC50 nM	HLA-DRB1*0801	Homo sapiens
ADLVPTATLLDTY	Mycobacterium tuberculosis H37Rv	Purified MHC - Fluorescence	Competition (or equilibrium binding)	25000		IC50 nM	HLA-DRB1*0301	Homo sapiens
ADLVPTATLLDTY	Mycobacterium tuberculosis H37Rv	Purified MHC - Fluorescence	Competition (or equilibrium binding)	600		IC50 nM	HLA-DRB1*0701	Homo sapiens
MHC Ligand 15
EGVVLLLVGALVL	Mycobacterium tuberculosis H37Rv	Purified MHC - Fluorescence	Competition (or equilibrium binding)	20000		IC50 nM	HLA-DRB1*0101	Homo sapiens
EGVVLLLVGALVL	Mycobacterium tuberculosis H37Rv	Purified MHC - Fluorescence	Competition (or equilibrium binding)	30000		IC50 nM	HLA-DRB1*0301	Homo sapiens
EGVVLLLVGALVL	Mycobacterium tuberculosis H37Rv	Purified MHC - Fluorescence	Competition (or equilibrium binding)	1000		IC50 nM	HLA-DRB1*1501	Homo sapiens
EGVVLLLVGALVL	Mycobacterium tuberculosis H37Rv	Purified MHC - Fluorescence	Competition (or equilibrium binding)	18000		IC50 nM	HLA-DRB1*1101	Homo sapiens
EGVVLLLVGALVL	Mycobacterium tuberculosis H37Rv	Purified MHC - Fluorescence	Competition (or equilibrium binding)	70		IC50 nM	HLA-DRB1*0701	Homo sapiens
MHC Ligand 16
RLPLVLPAV	Mycobacterium tuberculosis	Purified MHC - Radioactivity	Competition (or equilibrium binding)	5.1		IC50 nM	HLA-A*0201	Homo sapiens
RLPLVLPAV	Mycobacterium tuberculosis	Purified MHC - Radioactivity	Competition (or equilibrium binding)	5.2		IC50 nM	HLA-A*0201	Homo sapiens
RLPLVLPAV	Mycobacterium tuberculosis	Purified MHC - Radioactivity	Competition (or equilibrium binding)	8.9		IC50 nM	HLA-A*0207	Homo sapiens
MHC Ligand 17
KTIAYDEEARR	Mycobacterium leprae	Cell bound MHC - Fluorescence	Association (or direct binding)			Other (see comments)/None	HLA-DR3	Homo sapiens
KTIAYDEEARR	Mycobacterium tuberculosis	Cell bound MHC - Fluorescence	Association (or direct binding)			Other (see comments)/None	HLA-DRB1*0301	Homo sapiens
KTIAYDEEARR	Mycobacterium leprae	Cell bound MHC - Fluorescence	Association (or direct binding)			Other (see comments)/None	HLA-DR17	Homo sapiens
KTIAYDEEARR	Mycobacterium leprae	Cell bound MHC - Fluorescence	Association (or direct binding)			Other (see comments)/None	Mamu-DR1	Macaca mulatta
KTIAYDEEARR	Mycobacterium leprae	Cell bound MHC - Fluorescence	Association (or direct binding)			Other (see comments)/None	Mamu-DR3C	Macaca mulatta
KTIAYDEEARR	Mycobacterium leprae	Cell bound MHC - Fluorescence	Association (or direct binding)			Other (see comments)/None	Mamu-DR9A	Macaca mulatta
KTIAYDEEARR	Mycobacterium leprae	Cell bound MHC - Fluorescence	Association (or direct binding)			Other (see comments)/None	Patr-DR13	Pan troglodytes
KTIAYDEEARR	Mycobacterium tuberculosis	Purified MHC - Radioactivity	Competition (or equilibrium binding)			Other (see comments)/None	HLA-DQ2	Homo sapiens
KTIAYDEEARR	Mycobacterium tuberculosis	Lysate - Radioactivity	Dissociation	4.9e-08		Koff (s^-1)	HLA-DR3	Homo sapiens
MHC Ligand 18
LEDKILVQANEAETTT	Mycobacterium tuberculosis	Purified MHC - Radioactivity	Competition (or equilibrium binding)	10	<	IC50 nM	HLA-DR4	Homo sapiens
LEDKILVQANEAETTT	Mycobacterium tuberculosis	Purified MHC - Radioactivity	Competition (or equilibrium binding)	10	<	IC50 nM	HLA-DR9	Homo sapiens
LEDKILVQANEAETTT	Mycobacterium tuberculosis	Purified MHC - Radioactivity	Competition (or equilibrium binding)	10	<	IC50 nM	HLA-DR1	Homo sapiens
LEDKILVQANEAETTT	Mycobacterium tuberculosis	Purified MHC - Radioactivity	Competition (or equilibrium binding)	10	<	IC50 nM	HLA-DR8	Homo sapiens
LEDKILVQANEAETTT	Mycobacterium tuberculosis	Purified MHC - Radioactivity	Competition (or equilibrium binding)	10	<	IC50 nM	HLA-DR17	Homo sapiens
LEDKILVQANEAETTT	Mycobacterium tuberculosis	Purified MHC - Radioactivity	Competition (or equilibrium binding)	100	<	IC50 nM	HLA-DRB5	Homo sapiens
LEDKILVQANEAETTT	Mycobacterium tuberculosis	Purified MHC - Radioactivity	Competition (or equilibrium binding)	10	<	IC50 nM	HLA-DR14	Homo sapiens
LEDKILVQANEAETTT	Mycobacterium tuberculosis	Purified MHC - Radioactivity	Competition (or equilibrium binding)	100	<	IC50 nM	HLA-DR7	Homo sapiens
LEDKILVQANEAETTT	Mycobacterium tuberculosis	Purified MHC - Radioactivity	Competition (or equilibrium binding)	10	<	IC50 nM	HLA-DR11	Homo sapiens
MHC Ligand 19
ANEAETTTASGLVIPD	Mycobacterium tuberculosis	Purified MHC - Radioactivity	Competition (or equilibrium binding)	1000	<	IC50 nM	HLA-DR4	Homo sapiens
ANEAETTTASGLVIPD	Mycobacterium tuberculosis	Purified MHC - Radioactivity	Competition (or equilibrium binding)	100	<	IC50 nM	HLA-DR9	Homo sapiens
ANEAETTTASGLVIPD	Mycobacterium tuberculosis	Purified MHC - Radioactivity	Competition (or equilibrium binding)	1000	<	IC50 nM	HLA-DR17	Homo sapiens
ANEAETTTASGLVIPD	Mycobacterium tuberculosis	Purified MHC - Radioactivity	Competition (or equilibrium binding)	100	<	IC50 nM	HLA-DR7	Homo sapiens
MHC Ligand 20
GTVVAVGPGRWDEDGE	Mycobacterium tuberculosis	Purified MHC - Radioactivity	Competition (or equilibrium binding)	1000	<	IC50 nM	HLA-DR17	Homo sapiens
GTVVAVGPGRWDEDGE	Mycobacterium tuberculosis	Purified MHC - Radioactivity	Competition (or equilibrium binding)	1000	<	IC50 nM	HLA-DR7	Homo sapiens
GTVVAVGPGRWDEDGE	Mycobacterium tuberculosis	Purified MHC - Radioactivity	Competition (or equilibrium binding)	1000	<	IC50 nM	HLA-DR11	Homo sapiens
GTVVAVGPGRWDEDGE	Mycobacterium tuberculosis	Purified MHC - Radioactivity	Competition (or equilibrium binding)	100	<	IC50 nM	HLA-DR8	Homo sapiens
GTVVAVGPGRWDEDGE	Mycobacterium tuberculosis	Purified MHC - Radioactivity	Competition (or equilibrium binding)	1000	<	IC50 nM	HLA-DR9	Homo sapiens
MHC Ligand 21
KRIPLDVAEGDTVIYS	Mycobacterium tuberculosis	Purified MHC - Radioactivity	Competition (or equilibrium binding)	1000	<	IC50 nM	HLA-DR4	Homo sapiens
KRIPLDVAEGDTVIYS	Mycobacterium tuberculosis	Purified MHC - Radioactivity	Competition (or equilibrium binding)	1000	<	IC50 nM	HLA-DR17	Homo sapiens
KRIPLDVAEGDTVIYS	Mycobacterium tuberculosis	Purified MHC - Radioactivity	Competition (or equilibrium binding)	1000	<	IC50 nM	HLA-DR1	Homo sapiens
KRIPLDVAEGDTVIYS	Mycobacterium tuberculosis	Purified MHC - Radioactivity	Competition (or equilibrium binding)	100	<	IC50 nM	HLA-DR8	Homo sapiens
KRIPLDVAEGDTVIYS	Mycobacterium tuberculosis	Purified MHC - Radioactivity	Competition (or equilibrium binding)	1000	<	IC50 nM	HLA-DR11	Homo sapiens
KRIPLDVAEGDTVIYS	Mycobacterium tuberculosis	Purified MHC - Radioactivity	Competition (or equilibrium binding)	1000	<	IC50 nM	HLA-DR9	Homo sapiens
MHC Ligand 22
EGDTVIYSKYGGTEIK	Mycobacterium tuberculosis	Purified MHC - Radioactivity	Competition (or equilibrium binding)	1000	<	IC50 nM	HLA-DRB5	Homo sapiens
EGDTVIYSKYGGTEIK	Mycobacterium tuberculosis	Purified MHC - Radioactivity	Competition (or equilibrium binding)	100	<	IC50 nM	HLA-DR14	Homo sapiens
EGDTVIYSKYGGTEIK	Mycobacterium tuberculosis	Purified MHC - Radioactivity	Competition (or equilibrium binding)	100	<	IC50 nM	HLA-DR7	Homo sapiens
EGDTVIYSKYGGTEIK	Mycobacterium tuberculosis	Purified MHC - Radioactivity	Competition (or equilibrium binding)	1000	<	IC50 nM	HLA-DR11	Homo sapiens
EGDTVIYSKYGGTEIK	Mycobacterium tuberculosis	Purified MHC - Radioactivity	Competition (or equilibrium binding)	100	<	IC50 nM	HLA-DR8	Homo sapiens
EGDTVIYSKYGGTEIK	Mycobacterium tuberculosis	Purified MHC - Radioactivity	Competition (or equilibrium binding)	100	<	IC50 nM	HLA-DR9	Homo sapiens
MHC Ligand 23
KYGGTEIKYNGEEYLI	Mycobacterium tuberculosis	Purified MHC - Radioactivity	Competition (or equilibrium binding)	1000	<	IC50 nM	HLA-DR17	Homo sapiens
KYGGTEIKYNGEEYLI	Mycobacterium tuberculosis	Purified MHC - Radioactivity	Competition (or equilibrium binding)	1000	<	IC50 nM	HLA-DR7	Homo sapiens
KYGGTEIKYNGEEYLI	Mycobacterium tuberculosis	Purified MHC - Radioactivity	Competition (or equilibrium binding)	100	<	IC50 nM	HLA-DR11	Homo sapiens
KYGGTEIKYNGEEYLI	Mycobacterium tuberculosis	Purified MHC - Radioactivity	Competition (or equilibrium binding)	100	<	IC50 nM	HLA-DR8	Homo sapiens
KYGGTEIKYNGEEYLI	Mycobacterium tuberculosis	Purified MHC - Radioactivity	Competition (or equilibrium binding)	1000	<	IC50 nM	HLA-DR1	Homo sapiens
KYGGTEIKYNGEEYLI	Mycobacterium tuberculosis	Purified MHC - Radioactivity	Competition (or equilibrium binding)	100	<	IC50 nM	HLA-DR9	Homo sapiens
MHC Ligand 24
YNGEEYLILSARDVLAVVSK	Mycobacterium tuberculosis	Purified MHC - Radioactivity	Competition (or equilibrium binding)	10	<	IC50 nM	HLA-DR4	Homo sapiens
YNGEEYLILSARDVLAVVSK	Mycobacterium tuberculosis	Purified MHC - Radioactivity	Competition (or equilibrium binding)	10	<	IC50 nM	HLA-DR1	Homo sapiens
YNGEEYLILSARDVLAVVSK	Mycobacterium tuberculosis	Purified MHC - Radioactivity	Competition (or equilibrium binding)	10	<	IC50 nM	HLA-DR17	Homo sapiens
YNGEEYLILSARDVLAVVSK	Mycobacterium tuberculosis	Purified MHC - Radioactivity	Competition (or equilibrium binding)	100	<	IC50 nM	HLA-DR5	Homo sapiens
YNGEEYLILSARDVLAVVSK	Mycobacterium tuberculosis	Purified MHC - Radioactivity	Competition (or equilibrium binding)	10	<	IC50 nM	HLA-DR14	Homo sapiens
YNGEEYLILSARDVLAVVSK	Mycobacterium tuberculosis	Purified MHC - Radioactivity	Competition (or equilibrium binding)	10	<	IC50 nM	HLA-DR7	Homo sapiens
YNGEEYLILSARDVLAVVSK	Mycobacterium tuberculosis	Purified MHC - Radioactivity	Competition (or equilibrium binding)	10	<	IC50 nM	HLA-DR11	Homo sapiens
YNGEEYLILSARDVLAVVSK	Mycobacterium tuberculosis	Purified MHC - Radioactivity	Competition (or equilibrium binding)	10	<	IC50 nM	HLA-DR8	Homo sapiens
YNGEEYLILSARDVLAVVSK	Mycobacterium tuberculosis	Purified MHC - Radioactivity	Competition (or equilibrium binding)	10	<	IC50 nM	HLA-DR9	Homo sapiens
MHC Ligand 25
VTGSVVCTTAAGNVNIAIGG	Mycobacterium tuberculosis	Cell bound MHC - Fluorescence	Competition (or equilibrium binding)			Other (see comments)/None	H-2-IAb	Mus musculus
VTGSVVCTTAAGNVNIAIGG	Mycobacterium tuberculosis	Cell bound MHC - Fluorescence	Competition (or equilibrium binding)	230000		IC50 nM	H-2-IAb	Mus musculus
VTGSVVCTTAAGNVNIAIGG	Mycobacterium tuberculosis	Cell bound MHC - Fluorescence	Competition (or equilibrium binding)	326000		IC50 nM	H-2-IAd	Mus musculus
MHC Ligand 26
LFAAFPSFAGLRPTFDTRLM	Mycobacterium tuberculosis	Purified MHC - Fluorescence	Competition (or equilibrium binding)	80000		IC50 nM	HLA-DRB1*0101	Homo sapiens
LFAAFPSFAGLRPTFDTRLM	Mycobacterium tuberculosis	Purified MHC - Fluorescence	Competition (or equilibrium binding)	23000		IC50 nM	HLA-DRB1*0401	Homo sapiens
LFAAFPSFAGLRPTFDTRLM	Mycobacterium tuberculosis	Purified MHC - Fluorescence	Competition (or equilibrium binding)	110000		IC50 nM	HLA-DRB1*1402	Homo sapiens
LFAAFPSFAGLRPTFDTRLM	Mycobacterium tuberculosis	Purified MHC - Fluorescence	Competition (or equilibrium binding)	58000		IC50 nM	HLA-DRB1*1602	Homo sapiens
LFAAFPSFAGLRPTFDTRLM	Mycobacterium tuberculosis	Purified MHC - Fluorescence	Competition (or equilibrium binding)	490000		IC50 nM	HLA-DRB1*0901	Homo sapiens
LFAAFPSFAGLRPTFDTRLM	Mycobacterium tuberculosis	Purified MHC - Fluorescence	Competition (or equilibrium binding)	50000		IC50 nM	HLA-DRB1*1501	Homo sapiens
LFAAFPSFAGLRPTFDTRLM	Mycobacterium tuberculosis	Purified MHC - Fluorescence	Competition (or equilibrium binding)	900		IC50 nM	HLA-DRB1*1501	Homo sapiens
LFAAFPSFAGLRPTFDTRLM	Mycobacterium tuberculosis	Purified MHC - Fluorescence	Competition (or equilibrium binding)			IC50 nM	HLA-DR4	Homo sapiens
LFAAFPSFAGLRPTFDTRLM	Mycobacterium tuberculosis	Purified MHC - Fluorescence	Competition (or equilibrium binding)			IC50 nM	HLA-DR7	Homo sapiens
LFAAFPSFAGLRPTFDTRLM	Mycobacterium tuberculosis	Purified MHC - Fluorescence	Competition (or equilibrium binding)	1000	>	IC50 nM	HLA-DR8	Homo sapiens
LFAAFPSFAGLRPTFDTRLM	Mycobacterium tuberculosis	Purified MHC - Fluorescence	Competition (or equilibrium binding)	1000	>	IC50 nM	HLA-DR9	Homo sapiens
LFAAFPSFAGLRPTFDTRLM	Mycobacterium tuberculosis	Purified MHC - Fluorescence	Competition (or equilibrium binding)	1000	>	IC50 nM	HLA-DR1	Homo sapiens
LFAAFPSFAGLRPTFDTRLM	Mycobacterium tuberculosis	Purified MHC - Fluorescence	Competition (or equilibrium binding)			IC50 nM	HLA-DR2	Homo sapiens
MHC Ligand 27
TKFILVLTGEERQGV	Mycobacterium leprae	Purified MHC - Fluorescence	Competition (or equilibrium binding)	10000	<	IC50 nM	HLA-DR8	Homo sapiens
TKFILVLTGEERQGV	Mycobacterium leprae	Purified MHC - Fluorescence	Competition (or equilibrium binding)	10000	<	IC50 nM	HLA-DR6	Homo sapiens
TKFILVLTGEERQGV	Mycobacterium leprae	Purified MHC - Fluorescence	Competition (or equilibrium binding)	100000	<=	IC50 nM	HLA-DRB5	Homo sapiens
MHC Ligand 28
ASDRTYLVTLYTSLV	Mycobacterium leprae	Purified MHC - Fluorescence	Competition (or equilibrium binding)	10000	<	IC50 nM	HLA-DR15	Homo sapiens
ASDRTYLVTLYTSLV	Mycobacterium leprae	Purified MHC - Fluorescence	Competition (or equilibrium binding)	10000	<	IC50 nM	HLA-DR7	Homo sapiens
ASDRTYLVTLYTSLV	Mycobacterium leprae	Purified MHC - Fluorescence	Competition (or equilibrium binding)	100000	<=	IC50 nM	HLA-DRB5	Homo sapiens
ASDRTYLVTLYTSLV	Mycobacterium leprae	Purified MHC - Fluorescence	Competition (or equilibrium binding)	10000	<	IC50 nM	HLA-DR6	Homo sapiens
MHC Ligand 29
YLVTLYTSLVVLTDD	Mycobacterium leprae	Purified MHC - Fluorescence	Competition (or equilibrium binding)	100000	<=	IC50 nM	HLA-DR4	Homo sapiens
YLVTLYTSLVVLTDD	Mycobacterium leprae	Purified MHC - Fluorescence	Competition (or equilibrium binding)	10000	<	IC50 nM	HLA-DR8	Homo sapiens
YLVTLYTSLVVLTDD	Mycobacterium leprae	Purified MHC - Fluorescence	Competition (or equilibrium binding)	10000	<	IC50 nM	HLA-DR9	Homo sapiens
YLVTLYTSLVVLTDD	Mycobacterium leprae	Purified MHC - Fluorescence	Competition (or equilibrium binding)	10000	<	IC50 nM	HLA-DRB5	Homo sapiens
YLVTLYTSLVVLTDD	Mycobacterium leprae	Purified MHC - Fluorescence	Competition (or equilibrium binding)	10000	<	IC50 nM	HLA-DR6	Homo sapiens
MHC Ligand 30
AVYLLDGLR	Mycobacterium tuberculosis	Purified MHC - Fluorescence	Association (or direct binding)	39		Other (see comments)/None	HLA-A*2402	Homo sapiens
AVYLLDGLR	Mycobacterium tuberculosis	Purified MHC - Fluorescence	Association (or direct binding)	80000		EC50 nM	HLA-A*1101	Homo sapiens
AVYLLDGLR	Mycobacterium tuberculosis	Purified MHC - Fluorescence	Association (or direct binding)	35		Other (see comments)/None	HLA-A*1101	Homo sapiens
AVYLLDGLR	Mycobacterium tuberculosis	Purified MHC - Fluorescence	Dissociation	210		t1/2 (min)	HLA-A*1101	Homo sapiens
AVYLLDGLR	Mycobacterium tuberculosis	Purified MHC - Fluorescence	Dissociation	66		t1/2 (min)	HLA-A*2402	Homo sapiens
AVYLLDGLR	Mycobacterium tuberculosis	Purified MHC - Fluorescence	Association (or direct binding)	10000		EC50 nM	HLA-A*0301	Homo sapiens
AVYLLDGLR	Mycobacterium tuberculosis	Purified MHC - Fluorescence	Association (or direct binding)	49		Other (see comments)/None	HLA-A*0301	Homo sapiens
AVYLLDGLR	Mycobacterium tuberculosis	Purified MHC - Fluorescence	Dissociation	768		t1/2 (min)	HLA-A*0301	Homo sapiens
MHC Ligand 31
FLTSELPQW	Mycobacterium tuberculosis	Purified MHC - Fluorescence	Association (or direct binding)	5000		EC50 nM	HLA-A*0201	Homo sapiens
FLTSELPQW	Mycobacterium tuberculosis	Purified MHC - Fluorescence	Association (or direct binding)	68		Other (see comments)/None	HLA-A*2402	Homo sapiens
FLTSELPQW	Mycobacterium tuberculosis	Purified MHC - Fluorescence	Dissociation	114		t1/2 (min)	HLA-A*2402	Homo sapiens
FLTSELPQW	Mycobacterium tuberculosis	Purified MHC - Fluorescence	Association (or direct binding)	2000		EC50 nM	HLA-A*2402	Homo sapiens
FLTSELPQW	Mycobacterium tuberculosis	Purified MHC - Fluorescence	Dissociation	378		t1/2 (min)	HLA-A*0201	Homo sapiens
FLTSELPQW	Mycobacterium tuberculosis	Purified MHC - Fluorescence	Association (or direct binding)	59		Other (see comments)/None	HLA-A*0201	Homo sapiens
MHC Ligand 32
IYAGSLSAL	Mycobacterium tuberculosis	Purified MHC - Fluorescence	Association (or direct binding)	49		Other (see comments)/None	HLA-B*0702	Homo sapiens
IYAGSLSAL	Mycobacterium tuberculosis	Purified MHC - Fluorescence	Dissociation	96		t1/2 (min)	HLA-B*0702	Homo sapiens
IYAGSLSAL	Mycobacterium tuberculosis	Purified MHC - Fluorescence	Association (or direct binding)	20000		EC50 nM	HLA-B*0702	Homo sapiens
IYAGSLSAL	Mycobacterium tuberculosis	Purified MHC - Fluorescence	Association (or direct binding)	166		Other (see comments)/None	HLA-A*2402	Homo sapiens
IYAGSLSAL	Mycobacterium tuberculosis	Purified MHC - Fluorescence	Dissociation	108		t1/2 (min)	HLA-A*2402	Homo sapiens
IYAGSLSAL	Mycobacterium tuberculosis	Purified MHC - Fluorescence	Association (or direct binding)	200		EC50 nM	HLA-A*2402	Homo sapiens
IYAGSLSAL	Mycobacterium tuberculosis	Purified MHC - Fluorescence	Dissociation	276		t1/2 (min)	HLA-A*0201	Homo sapiens
MHC Ligand 33
AMGDAGGYK	Mycobacterium tuberculosis	Purified MHC - Fluorescence	Dissociation	30		t1/2 (min)	HLA-A*1101	Homo sapiens
AMGDAGGYK	Mycobacterium tuberculosis	Purified MHC - Fluorescence	Association (or direct binding)	30000		EC50 nM	HLA-A*1101	Homo sapiens
AMGDAGGYK	Mycobacterium tuberculosis	Purified MHC - Fluorescence	Association (or direct binding)	3000		EC50 nM	HLA-A*0301	Homo sapiens
AMGDAGGYK	Mycobacterium tuberculosis	Purified MHC - Fluorescence	Dissociation	18		t1/2 (min)	HLA-A*0301	Homo sapiens
MHC Ligand 34
KLVANNTRL	Mycobacterium tuberculosis	Purified MHC - Fluorescence	Association (or direct binding)	6000		EC50 nM	HLA-A*0201	Homo sapiens
KLVANNTRL	Mycobacterium tuberculosis	Purified MHC - Fluorescence	Association (or direct binding)	45		Other (see comments)/None	HLA-B*1501	Homo sapiens
KLVANNTRL	Mycobacterium tuberculosis	Purified MHC - Fluorescence	Association (or direct binding)	39		Other (see comments)/None	HLA-A*2402	Homo sapiens
KLVANNTRL	Mycobacterium tuberculosis	Purified MHC - Fluorescence	Dissociation	168		t1/2 (min)	HLA-A*2402	Homo sapiens
KLVANNTRL	Mycobacterium tuberculosis	Purified MHC - Fluorescence	Association (or direct binding)	51		Other (see comments)/None	HLA-A*0201	Homo sapiens
KLVANNTRL	Mycobacterium tuberculosis	Purified MHC - Fluorescence	Dissociation	576		t1/2 (min)	HLA-A*0201	Homo sapiens
MHC Ligand 35
FVRSSNLKF	Mycobacterium tuberculosis	Purified MHC - Fluorescence	Dissociation	234		t1/2 (min)	HLA-B*1501	Homo sapiens
FVRSSNLKF	Mycobacterium tuberculosis	Purified MHC - Fluorescence	Association (or direct binding)	8000		EC50 nM	HLA-B*1501	Homo sapiens
FVRSSNLKF	Mycobacterium tuberculosis	Purified MHC - Fluorescence	Association (or direct binding)	71		Other (see comments)/None	HLA-B*1501	Homo sapiens
FVRSSNLKF	Mycobacterium tuberculosis	Purified MHC - Fluorescence	Dissociation	66		t1/2 (min)	HLA-B*0702	Homo sapiens
FVRSSNLKF	Mycobacterium tuberculosis	Purified MHC - Fluorescence	Association (or direct binding)	2000		EC50 nM	HLA-B*0702	Homo sapiens
FVRSSNLKF	Mycobacterium tuberculosis	Purified MHC - Fluorescence	Association (or direct binding)	93		Other (see comments)/None	HLA-B*0702	Homo sapiens
FVRSSNLKF	Mycobacterium tuberculosis	Purified MHC - Fluorescence	Dissociation	108		t1/2 (min)	HLA-A*2402	Homo sapiens
FVRSSNLKF	Mycobacterium tuberculosis	Purified MHC - Fluorescence	Association (or direct binding)	53		Other (see comments)/None	HLA-A*2402	Homo sapiens
FVRSSNLKF	Mycobacterium tuberculosis	Purified MHC - Fluorescence	Association (or direct binding)	4000		EC50 nM	HLA-A*2402	Homo sapiens
MHC Ligand 36
MGRDIKVQF	Mycobacterium tuberculosis	Purified MHC - Fluorescence	Association (or direct binding)	2000		EC50 nM	HLA-B*1501	Homo sapiens
MGRDIKVQF	Mycobacterium tuberculosis	Purified MHC - Fluorescence	Association (or direct binding)	45		Other (see comments)/None	HLA-B*0801	Homo sapiens
MGRDIKVQF	Mycobacterium tuberculosis	Purified MHC - Fluorescence	Dissociation	90		t1/2 (min)	HLA-B*0801	Homo sapiens
MGRDIKVQF	Mycobacterium tuberculosis	Purified MHC - Fluorescence	Association (or direct binding)	8000		EC50 nM	HLA-B*0801	Homo sapiens
MGRDIKVQF	Mycobacterium tuberculosis	Purified MHC - Fluorescence	Dissociation	102		t1/2 (min)	HLA-B*1501	Homo sapiens
MGRDIKVQF	Mycobacterium tuberculosis	Purified MHC - Fluorescence	Association (or direct binding)	105		Other (see comments)/None	HLA-B*1501	Homo sapiens
MHC Ligand 37
DDIKATYDKGILTVSVAVSE	Mycobacterium tuberculosis	Purified MHC - Fluorescence	Competition (or equilibrium binding)	10	<	IC50 nM	HLA-DR4	Homo sapiens
DDIKATYDKGILTVSVAVSE	Mycobacterium tuberculosis	Purified MHC - Fluorescence	Competition (or equilibrium binding)	1000	>	IC50 nM	HLA-DR6	Homo sapiens
DDIKATYDKGILTVSVAVSE	Mycobacterium tuberculosis	Purified MHC - Fluorescence	Competition (or equilibrium binding)	1000	>	IC50 nM	HLA-DR7	Homo sapiens
DDIKATYDKGILTVSVAVSE	Mycobacterium tuberculosis	Purified MHC - Fluorescence	Competition (or equilibrium binding)	1000	>	IC50 nM	HLA-DR3	Homo sapiens
DDIKATYDKGILTVSVAVSE	Mycobacterium tuberculosis	Purified MHC - Fluorescence	Competition (or equilibrium binding)	1000	>	IC50 nM	HLA-DR8	Homo sapiens
DDIKATYDKGILTVSVAVSE	Mycobacterium tuberculosis	Purified MHC - Fluorescence	Competition (or equilibrium binding)			IC50 nM	HLA-DR1	Homo sapiens
DDIKATYDKGILTVSVAVSE	Mycobacterium tuberculosis	Purified MHC - Fluorescence	Competition (or equilibrium binding)			IC50 nM	HLA-DR9	Homo sapiens
DDIKATYDKGILTVSVAVSE	Mycobacterium tuberculosis	Purified MHC - Fluorescence	Competition (or equilibrium binding)			IC50 nM	HLA-DR2	Homo sapiens
MHC Ligand 38
GAAILVAGLSGCSSNKSTTG	Mycobacterium tuberculosis	Purified MHC - Fluorescence	Competition (or equilibrium binding)			IC50 nM	HLA-DR4	Homo sapiens
GAAILVAGLSGCSSNKSTTG	Mycobacterium tuberculosis	Purified MHC - Fluorescence	Competition (or equilibrium binding)	1000	>	IC50 nM	HLA-DR8	Homo sapiens
GAAILVAGLSGCSSNKSTTG	Mycobacterium tuberculosis	Purified MHC - Fluorescence	Competition (or equilibrium binding)	1000	>	IC50 nM	HLA-DR9	Homo sapiens
GAAILVAGLSGCSSNKSTTG	Mycobacterium tuberculosis	Purified MHC - Fluorescence	Competition (or equilibrium binding)			IC50 nM	HLA-DR2	Homo sapiens

## Sheet: sheet 7
Supplementary table 7a: The Most Frequent HLA class I Alleles in Regions with High Incidence of TB				Supplementary table 7b: The Most Frequent HLA class II Alleles in Regions with High Incidence of TB
HLA	Endemic Region	No. of Mtb T cell Epitopes		HLA	Endemic Region	No. of Mtb T cell Epitopes
HLA-A*0101	North Africa	1		HLA-DPA1*0103	Sub-Saharan Africa	0
HLA-A*0201	Sub-Saharan Africa, North-East Asia*	34		HLA-DPA1*0201	Sub-Saharan Africa	0
HLA-A*1101	South-East Asia	2		HLA-DPA1*0202	Sub-Saharan Africa	0
HLA-A*2301	North Africa, Sub-Saharan Africa	0		HLA-DPA1*0301	Sub-Saharan Africa	0
HLA-A*2402	South-East Asia, North-East Asia*	6		HLA-DPB1*0101	Sub-Saharan Africa	0
HLA-A*2902	North Africa	0		HLA-DPB1*0401	South-East Asia	0
HLA-A*3002	North Africa	0		HLA-DPB1*0402	Sub-Saharan Africa	0
HLA-A*3303	South-East Asia	0		HLA-DPB1*0501	South-East Asia	0
HLA-A*6802	North Africa, Sub-Saharan Africa	1		HLA-DPB1*1301	South-East Asia	0
HLA-B*0801	North Africa	5		HLA-DPB1*2801	South-East Asia	0
HLA-B*1301	South-East Asia	0		HLA-DQA1*0101	North Africa, Sub-Saharan Africa	0
HLA-B*1503	Sub-Saharan Africa	0		HLA-DQA1*0102	North Africa, Sub-Saharan Africa	0
HLA-B*4001	South-East Asia	0		HLA-DQA1*0201	North Africa	0
HLA-B*4403	North Africa	0		HLA-DQA1*0501	North Africa	0
HLA-B*4501	North Africa	2		HLA-DQB1*02	North Africa	1
HLA-B*4601	South-East Asia	0		HLA-DQB1*0201	North Africa	0
HLA-B*5001	North Africa	0		HLA-DQB1*0301	North Africa, South-East Asia	0
HLA-B*5101	North-East Asia*	0		HLA-DQB1*0302	North Africa	4
HLA-B*5301	Sub-Saharan Africa	0		HLA-DQB1*0501	North Africa, Sub-Saharan Africa, South-East Asia	0
HLA-Cw*0102	South-East Asia, North-East Asia*	0		HLA-DQB1*0502	South-East Asia	0
HLA-Cw*0303	North-East Asia*	0		HLA-DQB1*0602	Sub-Saharan Africa	0
HLA-Cw*0304	South-East Asia	0		HLA-DRB1*0101	North-East Asia*	30
HLA-Cw*0401	Sub-Saharan Africa, North-East Asia*	0		HLA-DRB1*0405	North-East Asia*	0
HLA-Cw*0602	Sub-Saharan Africa, North-East Asia*	0		HLA-DRB1*0701	North Africa, North-East Asia*	5
HLA-Cw*0701	Sub-Saharan Africa	0		HLA-DRB1*0803	South-East Asia, North-East Asia*	0
HLA-Cw*0702	South-East Asia, North-East Asia*	0		HLA-DRB1*0901	North-East Asia*	1
HLA-Cw*0801	South-East Asia, North-East Asia*	0		HLA-DRB1*1201	North-East Asia*	0
HLA-Cw*1601	Sub-Saharan Africa	0		HLA-DRB1*1202	South-East Asia	0
HLA-Cw*1701	Sub-Saharan Africa	0		HLA-DRB1*1301	North-East Asia*	1
				HLA-DRB1*1302	North-East Asia*	0
The most frequent HLA alleles were determined from dbMHC. Regions with high incidence of TB were determined from WHO report (2004).				HLA-DRB1*1401	South-East Asia	0
*North-East Asia is considered to be western pacific region as defined by the WHO.				HLA-DRB1*1501	North-East Asia*	7
				HLA-DRB1*1502	North-East Asia*	0
				The most frequent HLA alleles were determined from dbMHC. Regions with high incidence of TB were determined from WHO report (2004).
				*North-East Asia is considered to be western pacific region as defined by the WHO.

## Sheet: sheet 8
Supplementary table 8a: The HLA class I Alleles associated with TB as reported in the literature						Supplementary table 8b: The HLA class II alleles associated with TB as reported in the literature
HLA antigen	Influence on TB	Location of study	PMID reference	No. of Mtb T cell Epitopes		HLA	Influence on TB	Location of study	PMID reference	No. of Mtb T cell Epitopes
HLA-A2	susceptible	Egypt	3872495	45		HLA-DP4	protective	Southern India	10707259	0
HLA-A26	protective	Iran	12507823	0		HLA-DQA1*0101	susceptible	Iran	15305487	0
HLA-B7	protective	Romania	17240790	3		HLA-DQA1*0301	protective	Iran	15305487	0
HLA-B8	susceptible	Canada	694904	5		HLA-DQA1*0501	protective	Iran	15305487	0
HLA-B14	susceptible	Italy	15009432	1		HLA-DQ2	protective	Poland	14514946	1
HLA-B15	susceptible	African American	517859	7		HLA-DQB1*0201	protective	Poland	15958261	0
HLA-B17	susceptible	Iran	12507823	0		HLA-DQB1*03	protective	Poland	15958261	4
HLA-B18	susceptible	Romania	17240790	0		HLA-DQB1*0301/DQA1*0601	protective	Thailand	12358854	0
HLA-B27	protective	Iran	12507823	0		HLA-DQB1*0301-0304	susceptible	South Africa	16916662	4
HLA-B35(5)	susceptible	Egypt	3872495	25		HLA-DQ5	susceptible	Poland	14514946	0
HLA-B40	protective	Romania	17240790	0		HLA-DQ5	susceptible	Poland	15958261	0
HLA-B44/45	protective	Thailand	3219162	2		HLA-DQB1*0502	susceptible	Poland	15958261	0
HLA-B46	protective	Thailand	3219162	0		HLA-DQB1*0502	susceptible	Thailand	12358854	0
HLA-B51	susceptible	India	16563877	0		HLA-DQB1*0502	susceptible	Poland	15958261	0
HLA-B52	protective	India	16563877	2		HLA-DQB1*0503	susceptible	Columbia	16393997	0
						HLA-DQB1*0601	susceptible	Southern India	10707259	0
						HLA-DQB1*0601	susceptible	Korea	16386650	0
						HLA-DQB1*0602/3	susceptible	South Africa	16916662	0
						HLA-DR4	susceptible	Thailand	3219162	21
						HLA-DR4	susceptible	Italy	15009432	21
						HLA-DR4	susceptible	Poland	15958261	21
						HLA-DR7	susceptible	Iran	15305487	17
						HLA-DRB1*0803	susceptible	Korea	16386650	0
						HLA-DR11	protective	Poland	15958261	14
						HLA-DRB1*1101-1121	susceptible	South Africa	16916662	4
						HLA-DRB1*1302	susceptible	South Africa	16916662	0
						HLA-DR14	susceptible	Poland	15958261	5
						HLA-DR14	susceptible	Iran	12507823	5
						HLA-DRB1*1501	susceptible	India	11558319	7
						HLA-DRB1*1501	susceptible	Southern India	10707259	7
						HLA-DRB1*1601	susceptible	Poland	15958261	0

## Sheet: sheet 9
Supplementary table 9: The restriction of T cell eptiopes by non-human MHC
Host		MHC Class		MHC molecule		No. of T cell Epitopes Restricted		No. of MHC binding ligands		No. of MHC non-binding ligands
Murine		Class I		H-2-Kb		4		8		9
Murine		Class I		H-2-Kd		2		0		0
Murine		Class I		H-2-Kk		1		0		0
Murine		Class I		H-2-Ld		4		0		0
Murine		Class I		H-2-Db		14		17		10
Murine		Class I		H-2-Dd		1		1		0
Murine		Class I		Undetermined		21		0		0
Murine		Class II		H-2-IAb		18		4		0
Murine		Class II		H-2-IAd		12		1		0
Murine		Class II		H-2-IAg7		17		21		63
Murine		Class II		H-2-IAk		6		0		0
Murine		Class II		H-2-IEd		1		0		0
Murine		Class II		H-2-IEg7		12		24		70
Murine		Class II		H-2BM12		1		0		0
Murine		Class II		Undetermined		46		0		0
Murine		Class Ib/Non-classical		H-2-M3		8		8		2
Murine Total						168		84		154
Rat		Class I		RT1-B		5		3		0
Rat		Class II		RT11		1		0		0
Rat		Class II		RT11V1		1		0		0
Rat total						7		3		0
Rhesus		Class I		MAMU-A*01		1		0		4
Rhesus		Class II		MAMU-DR1		1		1		0
Rhesus		Class II		MAMU-DR1B		0		0		1
Rhesus		Class II		MAMU-DR2		0		0		1
Rhesus		Class II		MAMU-DR3A		0		0		1
Rhesus		Class II		MAMU-DR3C		1		1		0
Rhesus		Class II		MAMU-DR4		0		0		1
Rhesus		Class II		MAMU-DR6		0		0		1
Rhesus		Class II		MAMU-DR7A		0		0		1
Rhesus		Class II		MAMU-DR8		0		0		1
Rhesus		Class II		MAMU-DR9A		1		1		0
Rhesus Total						4		3		11
Chimpanzee		Class II		PATR-DR1		1		0		1
Chimpanzee		Class II		PATR-DR2		0		0		1
Chimpanzee		Class II		PATR-DR3		0		0		1
Chimpanzee		Class II		PATR-DR4		0		0		1
Chimpanzee		Class II		PATR-DR5		0		0		1
Chimpanzee		Class II		PATR-DR6		0		0		1
Chimpanzee		Class II		PATR-DR7		0		0		1
Chimpanzee		Class II		PATR-DR8		0		0		1
Chimpanzee		Class II		PATR-DR9		0		0		1
Chimpanzee		Class II		PATR-DR10		0		0		1
Chimpanzee		Class II		PATR-DR13		1		1		0
Chimpanzee Total						2		1		10
Bovine		Class II		BOLA-DQ		2		0		0
Bovine		Class II		BOLA-DR		2		0		0
Bovine Total						4		0		0
Total Class I						53		29		23
Total Class II						124		54		150
Total Class IbIb/Non-classical						8		8		2
Total						185		91		175

## Sheet: sheet 10
Supplementary Table 10: Reference epitope ex vivo and standardized assay + MHC restriction/defined epitope
Epitope Number	Epitope recognition cell type	Linear Sequence	SMILES Structure	Epitope Source Species	Epitope Source Name	Epitope Source Accession Number	MHC Restriction Allele(s)	Pubmed Id(s)	IEDB Reference Id(s)
1	T cell	AAALEQLLGQTADVA		M. LEPRAE	HYPOTHETICAL PROTEIN ML1057	15827514	HLA-CLASS I, ALLELE UNDETERMINED	16339528	1001102
2	T cell	AAASAIQG		M. TUBERCULOSIS	6 KDA EARLY SECRETORY ANTIGENIC TARGET	P0A564	H-2-D CLASS II	16494975	1001079
3	B cell;T cell	AAGNVNI		M. TUBERCULOSIS	LIPOPROTEIN LPQH PRECURSOR	P0A5J0		8774349	1003313
4	B cell;T cell	AAGTAAQAAVVRFQE		M. TUBERCULOSIS H37RV	10 KDA CULTURE FILTRATE ANTIGEN ESXB (LHP) (CFP10);ESAT-6-LIKE PROTEIN ESXB	15611010;P0A566		15155617;15265931	1198;565
5	T cell	AANKQKQELDEISTN		M. TUBERCULOSIS H37RV	ESAT-6-LIKE PROTEIN ESXB	P0A566		15265931	565
6	B cell	AAVAEAEG		M. TUBERCULOSIS	DNAK	44588		1379682	1000877
7	B cell;T cell	ADEEQQQALSSQMGF		M. TUBERCULOSIS H37RV	10 KDA CULTURE FILTRATE ANTIGEN ESXB (LHP) (CFP10);ESAT-6-LIKE PROTEIN ESXB	15611010;P0A566		15155617;15265931	1198;565
8	B cell	AEAEGGTW		M. TUBERCULOSIS	DNAK	44588		1379682	1000877
9	B cell	AEGGTWRI		M. TUBERCULOSIS	DNAK	44588		1379682	1000877
10	T cell	AEMKTDAATL		M. TUBERCULOSIS;M. TUBERCULOSIS H37RV	ESAT-6-LIKE PROTEIN ESXB	P0A566	HLA-B*44;HLA-B*4402;HLA-B44	11123322;12969871	1003616;1228;915
11	B cell	AEYAAANP		M. BOVIS	IMMUNOGENIC PROTEIN MPB70 PRECURSOR	P0A669		1691265	1003323
12	B cell	AGLFLTTEAV		M. BOVIS	60 KDA CHAPERONIN 2	P0A521		13679392	1003326
13	B cell	AGPGVAGS		M. TUBERCULOSIS	DNAK	44588		1379682	1000877
14	B cell	AGSGASDL		M. TUBERCULOSIS	DNAK	44588		1379682	1000877
15	B cell;T cell	AGSLQGQWRGAAGTA		M. TUBERCULOSIS H37RV	10 KDA CULTURE FILTRATE ANTIGEN ESXB (LHP) (CFP10);ESAT-6-LIKE PROTEIN ESXB	15611010;P0A566		15155617;15265931	1198;565
16	T cell	AILYRKIHGQDPAER		M. LEPRAE	PUTATIVE D-RIBOSE-BINDING PROTEIN	15827123		16339528	1001102
17	T cell	ALGGGATGV		M. TUBERCULOSIS	PE_PGRS 33	51832320	H-2-D CLASS I	17374885	1004888
18	B cell	ALVREGLRNV		M. BOVIS	60 KDA CHAPERONIN 2	P0A521	HLA-A*0201	13679392	1003326
19	T cell	AMASTEGNV		M. TUBERCULOSIS	6 KDA EARLY SECRETORY ANTIGENIC TARGET	P0A564	HLA-B52	9419365	1438
20	B cell	ANVVGTRQ		M. BOVIS	IMMUNOGENIC PROTEIN MPB70 PRECURSOR	P0A669		1691265	1003323
21	B cell;T cell	AQAAVVRFQEAANKQ		M. TUBERCULOSIS H37RV	10 KDA CULTURE FILTRATE ANTIGEN ESXB (LHP) (CFP10);ESAT-6-LIKE PROTEIN ESXB	15611010;P0A566		15155617;15265931	1198;565
22	B cell;T cell	ARDVLAVVSK		M. LEPRAE;M. TUBERCULOSIS	10 KDA CHAPERONIN	P09621;P24301		15056384	1182
23	B cell	ASDLRSSS		M. TUBERCULOSIS	DNAK	44588		1379682	1000877
24	B cell;T cell	ATELNNALQNLARTISEAGQAMAS		M. TUBERCULOSIS	6 KDA EARLY SECRETORY ANTIGENIC TARGET	P0A564	HLA-DR	10875783;12588658;14715573	693;792;905
25	T cell	ATHYFEMTSDAFFAD		M. LEPRAE	HYPOTHETICAL PROTEIN ML0126	15826957		16339528	1001102
26	T cell	ATIRTVRNL		M. LEPRAE	HYPOTHETICAL PROTEIN ML0008	15826873		16339528	1001102
27	B cell	AVAEAEGG		M. TUBERCULOSIS	DNAK	44588		1379682	1000877
28	B cell;T cell	AWGGSGSEAYQGVQQKWDATATEL		M. TUBERCULOSIS	6 KDA EARLY SECRETORY ANTIGENIC TARGET	P0A564	HLA-DR	10875783;12588658;14715573	693;792;905
29	B cell	AYNAAGGH		M. SCROFULACEUM	ALPHA-ANTIGEN PRECURSOR	536883		9245620	1003308
30	B cell	CPPRRRAG		M. TUBERCULOSIS	DNAK	44588		1379682	1000877
31	B cell	CVTGHWRC		M. TUBERCULOSIS	DNAK	44588		1379682	1000877
32	T cell	DAATAQTLQAFLHWAITDG		M. TUBERCULOSIS	PHOSPHATE-BINDING PROTEIN 1 PRECURSOR	P15712	H-2-B CLASS II	9190945	1004931
33	B cell	DAAVAEAE		M. TUBERCULOSIS	DNAK	44588		1379682	1000877
34	T cell	DAEWLKLTSLGLRPR		M. LEPRAE	HYPOTHETICAL PROTEIN ML1829	15827977		16339528	1001102
35	T cell	DATFQVIFSQHVHLS		M. LEPRAE	HYPOTHETICAL PROTEIN ML0394	15827119		16339528	1001102
36	B cell;T cell	DAWREGEEFVVEFDLPGIKA		M. LEPRAE	18 KDA ANTIGEN	P12809	H-2-D CLASS II;H-2-K CLASS II	1706384;7688563	1003293;1003306
37	T cell	DDFLSLQRSISPNSY		M. LEPRAE	HYPOTHETICAL PROTEIN ML0126	15826957		16339528	1001102
38	T cell	DDIKATYDKGILTVSVAVSE		M. TUBERCULOSIS;M. TUBERCULOSIS H37RV	14 KDA ANTIGEN;14 KDA ANTIGEN (16 KDA ANTIGEN) (HSP 16.3);HEAT SHOCK PROTEIN HSPX (ALPHA-CRSTALLIN HOMOLOG) (14 KDA ANTIGEN) (HSP16.3)	15609168;61217071;P0A5B7	H-2-IAB;H-2-IAK;HLA-CLASS II, ALLELE UNDETERMINED;HLA-DR;HLA-DR1;HLA-DR2;HLA-DR3;HLA-DR4;HLA-DR6;HLA-DR7;HLA-DR8;HLA-DR9	10353886;10692040;15860225;17145953;7503946;7554399;8809128;9728545	1001044;1001056;1003356;1004923;1004925;1004929;1004932;723
39	B cell	DEGKQSLTK		M. TUBERCULOSIS	6 KDA EARLY SECRETORY ANTIGENIC TARGET	P0A564		9453632	1432
40	T cell	DIAARLASL		M. LEPRAE	HYPOTHETICAL PROTEIN ML2567	15828380		16339528	1001102
41	T cell	DIKRATDTVAGISGRVQLTH		M. BOVIS AF2122/97	HYPOTHETICAL PROTEIN MB3895	31795039	BOLA-DQ;BOLA-DR	16426005	1001089
42	T cell	DIKVQFQSGGANSPALYLLD		M. TUBERCULOSIS;M. TUBERCULOSIS H37RV	ANTIGEN 85-A PRECURSOR (85A) (ANTIGEN 85 COMPLEX A) (AG85A) (MYCOLYL TRANSFERASE 85A);SECRETED ANTIGEN 85-A FBPA (MYCOLYL TRANSFERASE 85A) (FIBRONECTIN-BINDING PROTEIN A) (ANTIGEN 85 COMPLEX A)	15610940;P0A4V2	HLA-DR	12496199;17357846;7520418	1000580;1004900;1291
43	B cell	DLRSSSGC		M. TUBERCULOSIS	DNAK	44588		1379682	1000877
44	B cell;T cell	DMANPMSPVNKSFEIEVTCS		M. TUBERCULOSIS	LIPOPROTEIN LPQH PRECURSOR	P0A5J0	H-2-B CLASS II;H-2-IAB	7516315;7589070;8770499;9244344	1000548;1000585;1001043;1003667
45	B cell;T cell	DQVHFQPLPPAVVKLSDALI		M. TUBERCULOSIS;M. TUBERCULOSIS H37RV	PHOSPHATE-BINDING PROTEIN 1 PRECURSOR	P15712	H-2-B CLASS I;H-2-B CLASS II;H-2-D CLASS I;H-2-D CLASS II;HLA-CLASS II, ALLELE UNDETERMINED;HLA-DR;HLA-DR1;HLA-DR2;HLA-DR4;HLA-DR5;HLA-DR6;HLA-DR7;HLA-DR8;HLA-DR9;HLA-DRB5*0101	10353886;10508253;10608778;12066851;15325505;1713602;7529809;7589070;8809128;8943576;9032365;9190945	1000501;1000701;1000832;1001043;1003355;1003700;1004924;1004925;1004931;1004932;1340;443
46	B cell	DTLNKVDA		M. TUBERCULOSIS	DNAK	44588		1379682	1000877
47	T cell	DVKIAVDPACKLSAR		M. LEPRAE	HYPOTHETICAL PROTEIN ML0126	15826957		16339528	1001102
48	T cell	DWYQPACGKAGCQTYKWETF		M. BOVIS;M. TUBERCULOSIS;M. TUBERCULOSIS H37RV	ANTIGEN 85-A PRECURSOR (85A) (ANTIGEN 85 COMPLEX A) (AG85A) (MYCOLYL TRANSFERASE 85A);SECRETED ANTIGEN 85-A FBPA (MYCOLYL TRANSFERASE 85A) (FIBRONECTIN-BINDING PROTEIN A) (ANTIGEN 85 COMPLEX A)	15610940;P0A4V2	HLA-DR	12496199;17357846;7507889;7520418	1000522;1000580;1004900;1291
49	B cell;T cell	EAAASAIQGNVTSIHSLLDEGKQS		M. TUBERCULOSIS	6 KDA EARLY SECRETORY ANTIGENIC TARGET	P0A564	HLA-DR;HLA-DR52	10875783;12588658;14715573	693;792;905
50	B cell	EAEGGTWR		M. TUBERCULOSIS	DNAK	44588		1379682	1000877
51	B cell	EAGPGVAG		M. TUBERCULOSIS	DNAK	44588		1379682	1000877
52	T cell	EAVLLRLDGTTLEVE		M. LEPRAE	POSSIBLE REGULATORY PROTEIN	15827746	HLA-CLASS I, ALLELE UNDETERMINED	16339528	1001102
53	B cell	EDTLNKVD		M. TUBERCULOSIS	DNAK	44588		1379682	1000877
54	B cell;T cell	EFVVEFDLPGIKA		M. LEPRAE	18 KDA ANTIGEN;18 KDA ANTIGENIC PROTEIN	149920;P12809	HLA-CLASS II, ALLELE UNDETERMINED;HLA-DR4;HLA-DRB1*0301;HLA-DRB1*0401	10759768;1689354;7504379;7538491;7636246	1003285;1003354;315062;315415;867
55	B cell	EGGTWRIG		M. TUBERCULOSIS	DNAK	44588		1379682	1000877
56	T cell	EISTNIRQA		M. TUBERCULOSIS H37RV	ESAT-6-LIKE PROTEIN ESXB	P0A566	HLA-CLASS I, ALLELE UNDETERMINED;HLA-CLASS II, ALLELE UNDETERMINED;HLA-DQB1*0302;HLA-DRB1*0401	15265931	565
57	B cell	EKFVKEQR		M. TUBERCULOSIS	DNAK	44588		1379682	1000877
58	B cell;T cell	EMLAAERPRGVFNRQLVLGE		M. LEPRAE	18 KDA ANTIGEN	P12809	H-2-D CLASS II;H-2-K CLASS II	1706384;7688563	1003293;1003306
59	B cell;T cell	EQVLGTSARPAVMPMDAWRE		M. LEPRAE	18 KDA ANTIGEN	P12809	H-2-D CLASS II;H-2-K CLASS II	1706384;7688563	1003293;1003306
60	T cell	ERQGVVGLFQPGLVG		M. LEPRAE	MAJOR MEMBRANE PROTEIN I	P46841	HLA-DR15;HLA-DR8	10024600	1003282
61	B cell;T cell	ETMTPSGLVIPENAK		M. LEPRAE	10 KDA CHAPERONIN	P24301	H-2-IAD;H-2-IED	15056384;9536120	1000504;1182
62	T cell	ETPGCVAYIGISFLDQASQR		M. TUBERCULOSIS	PHOSPHATE-BINDING PROTEIN 1 PRECURSOR	P15712	H-2-B CLASS II	9190945	1004931
63	B cell	EYEDLLKA		M. LEPRAE	65 KD ANTIGEN	149924		2478477	1003272
64	T cell	EYWGAQLNAMKGDLQSSLGA		M. TUBERCULOSIS	ANTIGEN 85-B PRECURSOR (85B) (EXTRACELLULAR ALPHA-ANTIGEN) (ANTIGEN 85 COMPLEX B) (AG85B) (MYCOLYL TRANSFERASE 85B);PROTEIN OR ANTIGEN 85-B	44564;P31952	HLA-DRB1*0101	15755582;17584075	1004891;742
65	T cell	FAVTNDGVI		M. TUBERCULOSIS;M. TUBERCULOSIS H37RV	IMMUNOGENIC PROTEIN MPT64 PRECURSOR	P0A5Q4	H-2-B CLASS I;H-2-DB	11282984;11903615;15320877;17339479	1003523;702;757;814
66	T cell	FGAQFITWRGIPLI		M. LEPRAE	MAJOR MEMBRANE PROTEIN I	P46841	HLA-DR1;HLA-DR15;HLA-DR6;HLA-DR7;HLA-DR8;HLA-DRB5	10024600	1003282
67	B cell	FGHQVGDG		M. TUBERCULOSIS	DNAK	44588		1379682	1000877
68	T cell	FGLLAQVTPEQTIRT		M. LEPRAE	MAJOR MEMBRANE PROTEIN I	P46841	HLA-DR15	10024600	1003282
69	T cell	FIYAGSLSAL		M. BOVIS BCG;M. TUBERCULOSIS	ANTIGEN 85-B PRECURSOR (85B) (EXTRACELLULAR ALPHA-ANTIGEN) (ANTIGEN 85 COMPLEX B) (AG85B) (MYCOLYL TRANSFERASE 85B);SECRETED ANTIGEN 85-B FBPB	121493437;P31952	HLA-A*0201;HLA-A2	11086086;12519392;17387166	1001163;1004899;892
70	T cell	FLAGGPMAVYLLDAFNAGPD		M. TUBERCULOSIS	SECRETED MPT51/MPB51 ANTIGEN PROTEIN FBPD	SRC7523	H-2-D CLASS I	15213124	480
71	T cell	FNLWGPAFHERYPNVTITA		M. TUBERCULOSIS	PERIPLASMIC PHOSPHATE-BINDING LIPOPROTEIN PSTS1;PHOSPHATE-BINDING PROTEIN 1 PRECURSOR	124600302;P15712	H-2-IAB	10217578;1396968;9683265;9728545;9736487	1000471;1000488;1001068;1003670;1004929
72	T cell	FSKLPASTIDELKTNSSLLTSILTY		M. BOVIS;M. TUBERCULOSIS H37RV	IMMUNOGENIC PROTEIN MPB70 PRECURSOR;IMMUNOGENIC PROTEIN MPT70 PRECURSOR	P0A668;P0A669	HLA-CLASS II, ALLELE UNDETERMINED	12654813;16039905	1087;773
73	B cell;T cell	GAAILVAGLSGCSSNKSTTG		M. TUBERCULOSIS	19 KD ANTIGEN (GTG START CODON);LIPOPROTEIN LPQH PRECURSOR	149922;P0A5J0	HLA-DR;HLA-DR2;HLA-DR4;HLA-DR8;HLA-DR9	7516315;8770499;8809128	1000585;1003667;1004932
74	B cell	GASDLRSS		M. TUBERCULOSIS	DNAK	44588		1379682	1000877
75	T cell	GCQTYKWETLLTSEL		M. BOVIS BCG	SECRETED ANTIGEN 85-B FBPB	121493437	HLA-CLASS II, ALLELE UNDETERMINED	7722319	1000565
76	T cell	GDVWKSIVHLRSTRH		M. LEPRAE	HYPOTHETICAL PROTEIN ML0126	15826957		16339528	1001102
77	B cell	GEAGPGVA		M. TUBERCULOSIS	DNAK	44588		1379682	1000877
78	T cell	GGPHAVYLL		M. TUBERCULOSIS	MPT51/MPB51 ANTIGEN PRECURSOR	P0A4V6	H-2-D CLASS I;H-2-DD	15213124	480
79	T cell	GGQSSFYSDWYSPACGKA		M. BOVIS BCG;M. TUBERCULOSIS H37RV	ALPHA-ANTIGEN;ANTIGEN 85-B PRECURSOR (85B)	149936;P12942;P31952	HLA-DR	10858206;11207652;12496199	1291;813;921
80	B cell	GGTWRIGY		M. TUBERCULOSIS	DNAK	44588		1379682	1000877
81	B cell	GGVAVIKAGA		M. BOVIS	60 KDA CHAPERONIN 2	P0A521		11803047	1003352
82	B cell	GHQVGDGE		M. TUBERCULOSIS	DNAK	44588		1379682	1000877
83	B cell	GHWRCPPR		M. TUBERCULOSIS	DNAK	44588		1379682	1000877
84	T cell	GIEAAASAIQGNVTSIHSLLD		M. TUBERCULOSIS	ESAT6	90811462	HLA-DR	9862331	1001356
85	T cell	GILTVSVAV		M. TUBERCULOSIS	14 KDA ANTIGEN (16 KDA ANTIGEN) (HSP 16.3)	61217071	HLA-A*0201	12232840	1106
86	T cell	GINLPKDELTAFGRK		M. LEPRAE	HYPOTHETICAL PROTEIN ML0757	15827323		16339528	1001102
87	B cell;T cell	GKQSLTKLAAAWGGSGSEAYQGVQ		M. TUBERCULOSIS	6 KDA EARLY SECRETORY ANTIGENIC TARGET	P0A564	HLA-DR	10875783;12588658;14715573	693;792;905
88	T cell	GLDSIISSASASLLT		M. LEPRAE	SERINE-RICH ANTIGEN	Q07297		10992494	890
89	T cell	GLGEAQLGNSSGNFLLPDAQ		M. TUBERCULOSIS	PHOSPHATE-BINDING PROTEIN 1 PRECURSOR	P15712	H-2-B CLASS II	9190945	1004931
90	T cell	GLPVEYLQV		M. TUBERCULOSIS	ANTIGEN 85-A PRECURSOR (85A) (ANTIGEN 85 COMPLEX A	29027587;P0A4V2	HLA-A*0201;HLA-A2	11120838;12519392	1001163;1209
91	B cell	GLRNVAAGAN		M. BOVIS	60 KDA CHAPERONIN 2	P0A521		13679392	1003326
92	B cell	GMSQDPVA		M. BOVIS	IMMUNOGENIC PROTEIN MPB70 PRECURSOR	P0A669		1691265	1003323
93	T cell	GNADVVCGGVSTANATVYMIDSVLM		M. BOVIS;M. TUBERCULOSIS H37RV	IMMUNOGENIC PROTEIN MPB70 PRECURSOR;IMMUNOGENIC PROTEIN MPT70 PRECURSOR	P0A668;P0A669	HLA-CLASS II, ALLELE UNDETERMINED;HLA-DR53	12654813;16039905	1087;773
94	T cell	GNAMTTLGGRGISVV		M. LEPRAE	MPT51 ANTIGEN PRECURSOR	Q05868		16339528	1001102
95	B cell;T cell	GNFERISGDLKTQID		M. TUBERCULOSIS H37RV	10 KDA CULTURE FILTRATE ANTIGEN ESXB (LHP) (CFP10);ESAT-6-LIKE PROTEIN ESXB	15611010;P0A566	H-2-IAD	15155617;15265931	1198;565
96	B cell	GPAFHER		M. TUBERCULOSIS	PHOSPHATE-BINDING PROTEIN 1 PRECURSOR	P15712		8774349	1003313
97	B cell	GPGVAGSG		M. TUBERCULOSIS	DNAK	44588		1379682	1000877
98	T cell	GPSSDPAWERNDPTQQIP		M. BOVIS BCG;M. TUBERCULOSIS H37RV	ALPHA-ANTIGEN;ANTIGEN 85-B PRECURSOR (85B)	149936;P12942;P31952	HLA-DR	10858206;11207652;12496199	1291;813;921
99	T cell	GQWRGAAGTAAQAAV		M. TUBERCULOSIS H37RV	10 KDA CULTURE FILTRATE ANTIGEN ESXB (LHP) (CFP10);ESAT-6-LIKE PROTEIN ESXB	15611010;P0A566	H-2-IAD	15155617;15265931	1198;565
100	T cell	GRYYAEINSAKMYFG		M. LEPRAE	HYPOTHETICAL PROTEIN ML1057	15827514		16339528	1001102
101	T cell	GSFGSAPSNGWLKLGLVEFG		M. TUBERCULOSIS	MTP40 PROTEIN - MYCOBACTERIUM TUBERCULOSIS	280329	HLA-DRB1*0101	15755582;17584075	1004891;742
102	B cell	GSGASDLR		M. TUBERCULOSIS	DNAK	44588		1379682	1000877
103	B cell	GSKVPEDT		M. TUBERCULOSIS	DNAK	44588		1379682	1000877
104	T cell	GTTDNFQRYLQAASNGAWGK		M. TUBERCULOSIS	AG88	840827	H-2-IAB	15153510	987
105	B cell;T cell	GTVVAVGPGRWDEDGE		M. TUBERCULOSIS	10 KDA CHAPERONIN;COG0234: CO-CHAPERONIN GROES (HSP10)	81251870;P09621	HLA-DR11;HLA-DR17;HLA-DR7;HLA-DR8;HLA-DR9	11854259;9536120;9746595	1000430;1000504;1004256
106	B cell	GVAGSGAS		M. TUBERCULOSIS	DNAK	44588		1379682	1000877
107	T cell	GVSTANATVYMIDSVLMPP		M. TUBERCULOSIS	IMMUNOGENIC PROTEIN MPT70 PRECURSOR	P0A668	HLA-DRB1*0101	15755582;17584075	1004891;742
108	B cell	GVTLLQAAPT		M. BOVIS	60 KDA CHAPERONIN 2	P0A521		11803047;13679392	1003326;1003352
109	T cell	GYAGTLQSL		M. TUBERCULOSIS;M. TUBERCULOSIS H37RV	ESAT-6-LIKE PROTEIN ESXH;ESAT-6-LIKE PROTEIN ESXR	P0A568;P64093	H-2-KD	14638811;15557351;16714570;17056567	1002214;1003351;1134;688
110	B cell	GYFGHQVG		M. TUBERCULOSIS	DNAK	44588		1379682	1000877
111	T cell	HLILRITPGIDLREL		M. LEPRAE	HYPOTHETICAL PROTEIN ML0394	15827119		16339528	1001102
112	B cell	HQVGDGEA		M. TUBERCULOSIS	DNAK	44588		1379682	1000877
113	B cell	HWRCPPRR		M. TUBERCULOSIS	DNAK	44588		1379682	1000877
114	T cell	IAALNPGVNLPGTAVVPLHR		M. TUBERCULOSIS	PHOSPHATE-BINDING PROTEIN 1 PRECURSOR	P15712	H-2-B CLASS II	9190945	1004931
115	T cell	IALAISAQQVNYNLPGVSEHL		M. TUBERCULOSIS	PHOSPHATE-BINDING PROTEIN 1 PRECURSOR	P15712	H-2-B CLASS II	7547682;9190945	1004255;1004931
116	T cell	IANNTRVWVYCGNGKPSDLG		M. TUBERCULOSIS;M. TUBERCULOSIS H37RV	ANTIGEN 85-A PRECURSOR (85A) (ANTIGEN 85 COMPLEX A) (AG85A)	15610940;P0A4V2	HLA-DR	12496199;17357846;7520418	1000580;1004900;1291
117	T cell	IDELKTNSSLLTSILTYHVV		M. TUBERCULOSIS	IMMUNOGENIC PROTEIN MPT70 PRECURSOR	P0A668	HLA-DRB1*0101	15755582;17584075	1004891;742
118	B cell	IDLTNKNAA		M. LEPRAE	LSR2	1333780		7525491	1003310
119	B cell	IDLTNKNAAK		M. LEPRAE	LSR2	1333780		7525491	1003310
120	B cell	IDLTNKNAAKL		M. LEPRAE	LSR2;PROTEIN LSR2 PRECURSOR	1333780;P24094		7505263;7525491	1003280;1003310
121	B cell	IGYFGHQV		M. TUBERCULOSIS	DNAK	44588		1379682	1000877
122	T cell	IRLHTLLAVLTAAPLLLAAA		M. TUBERCULOSIS	PHOSPHATE-BINDING PROTEIN 1 PRECURSOR	P15712	HLA-DRB1*0101	15755582;17584075	1004891;742
123	T cell	IRQAGVQYSR		M. TUBERCULOSIS H37RV	10 KDA CULTURE FILTRATE ANTIGEN ESXB (LHP) (CFP10);ESAT-6-LIKE PROTEIN ESXB	15611010;P0A566	H-2-IAD;HLA-CLASS I, ALLELE UNDETERMINED;HLA-CLASS II, ALLELE UNDETERMINED;HLA-DQB1*0302;HLA-DRB1*0401	15155617;15265931	1198;565
124	T cell	ISFLDQASQRGLGEAQLGNS		M. TUBERCULOSIS	PHOSPHATE-BINDING PROTEIN 1 PRECURSOR	P15712	H-2-B CLASS II	9190945	1004931
125	B cell	ISLTEWSMWYRH			PHAGE DISPLAY LIBRARY	SRC1627		17446277	1004895
126	B cell	IVAGGGVTLL		M. BOVIS	60 KDA CHAPERONIN 2	P0A521		11803047;13679392	1003326;1003352
127	B cell	KFQDAYNA		M. SCROFULACEUM	ALPHA-ANTIGEN PRECURSOR	536883		9245620	1003308
128	B cell	KFVKEQRE		M. TUBERCULOSIS	DNAK	44588		1379682	1000877
129	T cell	KKRLTLLSGAMARRA		M. LEPRAE	HYPOTHETICAL PROTEIN ML0394	15827119		16339528	1001102
130	T cell	KLIANNTRV		M. TUBERCULOSIS	ANTIGEN 85-A PRECURSOR (85A) (ANTIGEN 85 COMPLEX A)	29027587;P0A4V2	HLA-A*0201;HLA-A2	11120838;12519392;15699149	1001163;1209;1210
131	T cell	KLVANNTRL		M. BOVIS BCG;M. TUBERCULOSIS	ANTIGEN 85-B PRECURSOR (85B) (EXTRACELLULAR ALPHA-ANTIGEN) (ANTIGEN 85 COMPLEX B)	121493437;44564;P31952	HLA-A*0201;HLA-A*2402;HLA-A2;HLA-B*1501	11086086;12519392;15699149;17387166;17429413;17444958	1001163;1004897;1004898;1004899;1210;892
132	B cell;T cell	KQDPEGWGKSPGFGTTVDFP		M. TUBERCULOSIS	PHOSPHATE-BINDING PROTEIN 1 PRECURSOR	P15712	H-2-B CLASS I	1713602;7529809;7547682	1000701;1000832;1004255
133	B cell;T cell	KQELDEISTNIRQAG		M. TUBERCULOSIS H37RV	10 KDA CULTURE FILTRATE ANTIGEN ESXB (LHP) (CFP10);ESAT-6-LIKE PROTEIN ESXB	15611010;P0A566		15155617;15265931	1198;565
134	T cell	KTIAYDEEARR		M. BOVIS BCG;M. LEPRAE;M. TUBERCULOSIS	60 KDA CHAPERONIN 2;60 KDA CHAPERONIN 2 GROEL2	121636354;P09239;P0A520	HLA-DQ2;HLA-DR17;HLA-DR3;HLA-DRB1*0301;MAMU-DR1;MAMU-DR3C;MAMU-DR9A;PATR-DR13	1701000;17387166;1972178;7805754;8459225;9130633	1000595;1000626;1001021;1001035;1002979;1004899
135	B cell	KTNSSLLT		M. BOVIS	IMMUNOGENIC PROTEIN MPB70 PRECURSOR	P0A669		1691265	1003323
136	B cell;T cell	KTQIDQVESTAGSLQ		M. TUBERCULOSIS H37RV	10 KDA CULTURE FILTRATE ANTIGEN ESXB (LHP) (CFP10);ESAT-6-LIKE PROTEIN ESXB	15611010;P0A566		15155617;15265931	1198;565
137	B cell	KVPEDTLN		M. TUBERCULOSIS	DNAK	44588		1379682	1000877
138	B cell	KVTLGPKGRN		M. BOVIS	60 KDA CHAPERONIN 2	P0A521		13679392	1003326
139	T cell	LAIYHPQQFVYAGAMSGLLD		M. TUBERCULOSIS	SECRETED ANTIGEN AG85A	29027587	HLA-DRB1*0101	15755582;17584075	1004891;742
140	B cell	LAKLAGGVAV		M. BOVIS	60 KDA CHAPERONIN 2	P0A521		11803047;13679392	1003326;1003352
141	B cell;T cell	LAQEAGNFERISGDL		M. TUBERCULOSIS;M. TUBERCULOSIS H37RV	10 KDA CULTURE FILTRATE ANTIGEN ESXB (LHP) (CFP10);ESAT-6-LIKE PROTEIN ESXB	15611010;P0A566	H-2-K CLASS I;H-2-K CLASS II	15155617;15557351	1134;1198
142	B cell;T cell	LARTISEAGQAMASTEGNVTGMFA		M. TUBERCULOSIS	6 KDA EARLY SECRETORY ANTIGENIC TARGET	P0A564	HLA-CLASS II, ALLELE UNDETERMINED;HLA-DR;HLA-DR2	10875783;12588658;14715573;15699149	1210;693;792;905
143	T cell	LDDFLSLQRSISPNS		M. LEPRAE	HYPOTHETICAL PROTEIN ML0126	15826957		16339528	1001102
144	T cell	LDEISTNIRQAGVQY		M. TUBERCULOSIS H37RV	ESAT-6-LIKE PROTEIN ESXB	P0A566	HLA-CLASS II, ALLELE UNDETERMINED	11123322	915
145	T cell	LFAAFPSFA		M. TUBERCULOSIS	14 KDA ANTIGEN (16 KDA ANTIGEN) (HSP 16.3)	61217071	HLA-A*0201	12232840	1106
146	B cell;T cell	LFNLWGPAFHERYPNVTITA		M. TUBERCULOSIS	PHOSPHATE-BINDING PROTEIN 1 PRECURSOR	P15712	H-2-B CLASS II	7547682;9190945	1004255;1004931
147	T cell	LGRWKWHDPWVHASLLAQNN		M. TUBERCULOSIS	MPT51/MPB51 ANTIGEN PRECURSOR	P0A4V6	H-2-IAB	15213124	480
148	B cell	LGSAYP		M. LEPRAE	PROLINE-RICH ANTIGEN	44415		1702765	1003274
149	T cell	LILGLLPAI		M. LEPRAE	PUTATIVE D-RIBOSE-BINDING PROTEIN	15827123	HLA-CLASS I, ALLELE UNDETERMINED	16339528	1001102
150	B cell	LKTNSSLL		M. BOVIS	IMMUNOGENIC PROTEIN MPB70 PRECURSOR	P0A669		1691265	1003323
151	T cell	LLDEGKQSL		M. TUBERCULOSIS	6 KDA EARLY SECRETORY ANTIGENIC TARGET;ESAT6	90811462;P0A564	HLA-A2	15699149;17444958	1004897;1210
152	B cell	LNKVDAAV		M. TUBERCULOSIS	DNAK	44588		1379682	1000877
153	T cell	LNQLVSLVKQIFVQQ		M. LEPRAE	HYPOTHETICAL PROTEIN ML0394	15827119		16339528	1001102
154	T cell	LNWVPVEAGVYRVNR		M. LEPRAE	MAJOR MEMBRANE PROTEIN I	P46841	HLA-DR6;HLA-DR7;HLA-DRB5	10024600	1003282
155	T cell	LQNLARTI		M. TUBERCULOSIS	6 KDA EARLY SECRETORY ANTIGENIC TARGET	P0A564	HLA-B52	9419365	1438
156	T cell	LQVPSPSMGRDIKVQFQSGG		M. BOVIS;M. BOVIS BCG;M. TUBERCULOSIS;M. TUBERCULOSIS H37RV	ANTIGEN 85-A PRECURSOR (85A)	121493437;15610940;44168;P0A4V2;P31952	HLA-DR;HLA-DR3;HLA-DRB1*0301	17357846;17387166;7520418;7525483;9724784	1000462;1000580;1000581;1004899;1004900
157	B cell	LRSSSGCV		M. TUBERCULOSIS	DNAK	44588		1379682	1000877
158	T cell	LTVVVKQRSKAFRPS		M. LEPRAE	HYPOTHETICAL PROTEIN ML0008	15826873		16339528	1001102
159	B cell;T cell	LVLGENLDTERILASYQEGV		M. LEPRAE	18 KDA ANTIGEN	P12809	H-2-D CLASS II;H-2-K CLASS II	1706384;7688563	1003293;1003306
160	B cell	LVYQTEKF		M. TUBERCULOSIS	DNAK	44588		1379682	1000877
161	T cell	MAAHKGLMNIALAISAQQVN		M. TUBERCULOSIS	PHOSPHATE-BINDING PROTEIN 1 PRECURSOR	P15712	HLA-DRB1*0101	15755582;17584075	1004891;742
162	B cell;T cell	MAEMKTDAATLAQEA		M. TUBERCULOSIS H37RV	10 KDA CULTURE FILTRATE ANTIGEN ESXB (LHP) (CFP10);ESAT-6-LIKE PROTEIN ESXB	15611010;P0A566		11123322;15155617;15265931	1198;565;915
163	T cell	MAKTIAYDEEARRGLERGLN		M. TUBERCULOSIS	60 KDA CHAPERONIN 2;60 KDA CHAPERONIN 2 GROEL2 (PROTEIN CPN60-2)	2909515;P0A520	HLA-DRB1*0301	11560772;9724784	1000462;858
164	T cell	MATIRTVRNLKLCNP		M. LEPRAE	HYPOTHETICAL PROTEIN ML0008	15826873		16339528	1001102
165	T cell	MATTLPVQRHPRSLFPEFSE		M. TUBERCULOSIS;M. TUBERCULOSIS H37RV	14 KDA ANTIGEN;14 KDA ANTIGEN (16 KDA ANTIGEN) (HSP 16.3)	15609168;61217071;P0A5B7	H-2-IAK;HLA-CLASS II, ALLELE UNDETERMINED	10692040;15860225;17145953;7554399	1001044;1003356;1004923;723
166	T cell	MFFLDA		M. TUBERCULOSIS	CONSERVED HYPOTHETICAL PROTEIN	SRC7531	H-2-M3	11369792	801
167	T cell	MFGCMNYSTRVTLAD		M. LEPRAE	PROTEIN RECA	P35901		10992494	890
168	T cell	MFLIDV		M. TUBERCULOSIS	CONSERVED HYPOTHETICAL PROTEIN	2909466	H-2-M3	11369792	801
169	T cell	MILLV		M. TUBERCULOSIS	PROBABLE CONSERVED INTEGRAL MEMBRANE PROTEIN ABC TRANSPORTER	2326729	H-2-M3	11369792	801
170	T cell	MIVVLV		M. TUBERCULOSIS	CONSERVED HYPOTHETICAL PROTEIN	1870007	H-2-M3	11369792	801
171	B cell;T cell	MKIRLHTLLAVLTAAPLLLA		M. TUBERCULOSIS	PHOSPHATE-BINDING PROTEIN 1 PRECURSOR	P15712	H-2-B CLASS II;HLA-DR;HLA-DR1;HLA-DR2;HLA-DR3;HLA-DR4;HLA-DR6;HLA-DR7;HLA-DR8;HLA-DR9	10353886;1396968;7547682;8809128;9190945	1001068;1004255;1004925;1004931;1004932
172	T cell	MLILGLLPAILPACG		M. LEPRAE	PUTATIVE D-RIBOSE-BINDING PROTEIN	15827123	HLA-CLASS I, ALLELE UNDETERMINED	16339528	1001102
173	B cell;T cell	MLMRTDPFRELDRFAEQVLG		M. LEPRAE	18 KDA ANTIGEN	P12809	H-2-D CLASS II;H-2-K CLASS II	1706384;7521669;7688563	1003293;1003306;1003319
174	T cell	MLVLLV		M. TUBERCULOSIS;M. TUBERCULOSIS H37RV	POSSIBLE CONSERVED TRANSMEMBRANE PROTEIN	1449274	H-2-M3	11369792;17339479	1003523;801
175	T cell	MQEYRGLTSHTPCCR		M. LEPRAE	HYPOTHETICAL PROTEIN ML1420	15827747		16339528	1001102
176	T cell	MTEQQWNF		M. TUBERCULOSIS	6 KDA EARLY SECRETORY ANTIGENIC TARGET	P0A564	H-2-D CLASS II	16494975	1001079
177	T cell	MTEQQWNFAGIEAAA		M. TUBERCULOSIS	6 KDA EARLY SECRETORY ANTIGENIC TARGET (ESAT-6)	61223745	H-2-IAB	16116218;16585587	1004887;1004889
178	B cell;T cell	MTEQQWNFAGIEAAASAIQG		M. TUBERCULOSIS;M. TUBERCULOSIS H37RV	6 KDA EARLY SECRETORY ANTIGENIC TARGET (ESAT-6)	61223745;90811462;P0A564	H-2-B CLASS I;H-2-D CLASS I;H-2-IAB;HLA-DR;HLA-DR4	10816479;10875783;10898510;12574375;12588658;14715573;15699149;8871652;9862331	1000546;1001356;1210;1244;1317;693;792;905;925
179	B cell	NAAFS		M. BOVIS	IMMUNOGENIC PROTEIN MPB70 PRECURSOR	P0A669		1691265	1003323
180	B cell	NAASIAGLFL		M. BOVIS	60 KDA CHAPERONIN 2	P0A521		13679392	1003326
181	T cell	NALQNLARTISEA		M. TUBERCULOSIS	6 KDA EARLY SECRETORY ANTIGENIC TARGET	P0A564	HLA-CLASS II, ALLELE UNDETERMINED	12865946	1240
182	T cell	NDPLLNVGKLIANNTRVWVY		M. TUBERCULOSIS;M. TUBERCULOSIS H37RV	ANTIGEN 85-A PRECURSOR (85A) (ANTIGEN 85 COMPLEX A) (AG85A)	15610940;P0A4V2	HLA-DR	12496199;17357846;7520418	1000580;1004900;1291
183	T cell	NFAGIEAAA		M. TUBERCULOSIS	6 KDA EARLY SECRETORY ANTIGENIC TARGET	P0A564	H-2-D CLASS II	16494975	1001079
184	T cell	NFLLPDAQSIQAAAAGFASK		M. TUBERCULOSIS	PHOSPHATE-BINDING PROTEIN 1 PRECURSOR	P15712	HLA-DRB1*0101	15755582;17584075	1004891;742
185	T cell	NHAVSSDFKTRSTNT		M. LEPRAE	HYPOTHETICAL PROTEIN ML2567	15828380		16339528	1001102
186	B cell	NKVDAAVA		M. TUBERCULOSIS	DNAK	44588		1379682	1000877
187	B cell	NNPELTTL		M. BOVIS	IMMUNOGENIC PROTEIN MPB70 PRECURSOR	P0A669		1691265	1003323
188	B cell	NPQVNLVD		M. BOVIS	IMMUNOGENIC PROTEIN MPB70 PRECURSOR	P0A669		1691265	1003323
189	B cell	NPTGPASV		M. BOVIS	IMMUNOGENIC PROTEIN MPB70 PRECURSOR	P0A669		1691265	1003323
190	T cell	NVTSIHSLL		M. TUBERCULOSIS	6 KDA EARLY SECRETORY ANTIGENIC TARGET	P0A564	HLA-A*6802	11009107	1319
191	B cell	NVVGTRQ		M. BOVIS	IMMUNOGENIC PROTEIN MPB70 PRECURSOR	P0A669		1691265	1003323
192	B cell		O([C@@H]1[C@@H](OC)[C@H](O[C@@H]([C@@H]1NC(=O)C)C)O[C@H]2[C@H](O[H])[C@@H](O[H])[C@H](OCCN([H])[H])O[C@@H]2C(=O)O[H])[H]	M. AVIUM	GLYCOPEPTIDOLIPID	SRC7540		1284113	1003322
193	B cell		O([H])[C@H]2[C@H](OCC)O[C@H]1[C@@H](O[C@](OC1)(C(=O)O[H])C)[C@@H]2OC	M. AVIUM	GLYCOPEPTIDOLIPID	SRC7540		2476400	1003315
194	B cell		O([H])[C@H]2[C@H](O[C@@H]1[C@@H](OC)[C@@H](OC)[C@H](O[H])O[C@H]1C)O[C@@H]([C@@H](O[H])[C@@H]2OC)COC	M. LEPRAE	PHENOLIC GLYCOLIPID	SRC7524		3063383	1003317
195	B cell		O=C(O[C@@]1([H])[C@@]([H])(OC([H])([H])[H])[C@]([H])(OC([H])([H])[H])[C@@]([H])(O[C@@]1([H])C([H])([H])[H])O[H])C([H])([H])[H]	M. AVIUM	GLYCOPEPTIDOLIPID	SRC7540		2476400	1003315
196	B cell	PEDTLNKV		M. TUBERCULOSIS	DNAK	44588		1379682	1000877
197	B cell	PGFGDRRKAM		M. BOVIS	60 KDA CHAPERONIN 2	P0A521		13679392	1003326
198	B cell;T cell	PGIKADSLDIDIERNVVTVR		M. LEPRAE	18 KDA ANTIGEN	P12809	H-2-D CLASS II;H-2-K CLASS II	1706384;7688563	1003293;1003306
199	B cell	PGVAGSGA		M. TUBERCULOSIS	DNAK	44588		1379682	1000877
200	T cell	PIAVTYNLNSVSSLNLDGPT		M. TUBERCULOSIS	AG88	840827	H-2-IAB	15153510	987
201	B cell	PKGRNVVLEK		M. BOVIS	60 KDA CHAPERONIN 2	P0A521		13679392	1003326
202	B cell	PLGLKRGIEK		M. BOVIS	60 KDA CHAPERONIN 2	P0A521		13679392	1003326
203	B cell	PLKQIAFNSG		M. BOVIS	60 KDA CHAPERONIN 2	P0A521		13679392	1003326
204	B cell	PPRRRAGR		M. TUBERCULOSIS	DNAK	44588		1379682	1000877
205	B cell	PQVNLVDT		M. BOVIS	IMMUNOGENIC PROTEIN MPB70 PRECURSOR	P0A669		1691265	1003323
206	B cell	PRRRAGRC		M. TUBERCULOSIS	DNAK	44588		1379682	1000877
207	T cell	PRSLFPEFSELFAAFPSFAG		M. TUBERCULOSIS;M. TUBERCULOSIS H37RV	14 KDA ANTIGEN;HEAT SHOCK PROTEIN HSPX	15609168;P0A5B7	HLA-DRB1*0101;HLA-DRB1*1501	17145953;7554399	1001044;1003356
208	B cell	PSGLVIP		M. LEPRAE	10 KDA CHAPERONIN	P24301		9536120	1000504
209	B cell;T cell	PSLIGLAMGDAGGYKAADMW		M. BOVIS;M. TUBERCULOSIS	ANTIGEN 85-B PRECURSOR (85B)	44168;P31952	H-2-LD	7525483;9529077	1000444;1000581
210	T cell	PTLIGLAMGDAGGYKASDMW		M. BOVIS;M. TUBERCULOSIS;M. TUBERCULOSIS H37RV	ANTIGEN 85-A PRECURSOR (85A)	29027587;P0A4V2	H-2-LD	12496199;7507889;7520418;9529077	1000444;1000522;1000580;1291
211	B cell	QDAYNAAG		M. SCROFULACEUM	ALPHA-ANTIGEN PRECURSOR	536883		9245620	1003308
212	B cell	QDPV		M. BOVIS	IMMUNOGENIC PROTEIN MPB70 PRECURSOR	P0A669		1691265	1003323
213	B cell;T cell	QGVQQKWDATATELNNALQNLART		M. TUBERCULOSIS	6 KDA EARLY SECRETORY ANTIGENIC TARGET	P0A564	HLA-DR	10875783;12588658;14715573	693;792;905
214	B cell	QIAATAAISA		M. BOVIS	60 KDA CHAPERONIN 2	P0A521		13679392	1003326
215	T cell	QLLGQTADV		M. LEPRAE	HYPOTHETICAL PROTEIN ML1057	15827514	HLA-CLASS I, ALLELE UNDETERMINED	16339528	1001102
216	T cell	QLMYLIEITSETKAL		M. LEPRAE	HYPOTHETICAL PROTEIN ML0394	15827119		16339528	1001102
217	T cell	QQFIYAGSLSALLDPSQGM		M. TUBERCULOSIS	ANTIGEN 85-B PRECURSOR (85B)	44564;P31952	HLA-DRB1*0101	15755582;17584075	1004891;742
218	T cell	QQFVYAGAMSGLLDPSQAMG		M. TUBERCULOSIS;M. TUBERCULOSIS H37RV	ANTIGEN 85-A PRECURSOR (85A)	15610940;29027587;P0A4V2	H-2-LD;HLA-DR	12496199;17357846;7520418;9529077	1000444;1000580;1004900;1291
219	B cell	QTEKFVKE		M. TUBERCULOSIS	DNAK	44588		1379682	1000877
220	B cell;T cell	QVESTAGSLQGQWRG		M. TUBERCULOSIS H37RV	10 KDA CULTURE FILTRATE ANTIGEN ESXB (LHP) (CFP10);ESAT-6-LIKE PROTEIN ESXB	15611010;P0A566		15155617;15265931	1198;565
221	B cell	QVGDGEAG		M. TUBERCULOSIS	DNAK	44588		1379682	1000877
222	T cell	QYPAMLTALQRAVVE		M. LEPRAE	ALANINE RACEMASE	P38056		10992494	890
223	B cell	RAGRCPPR		M. TUBERCULOSIS	DNAK	44588		1379682	1000877
224	B cell	RCPPRRRA		M. TUBERCULOSIS	DNAK	44588		1379682	1000877
225	T cell	RDGQLTIKAERTEQKDFDGR		M. TUBERCULOSIS;M. TUBERCULOSIS H37RV	14 KD ANTIGEN;14 KDA ANTIGEN;14 KDA ANTIGEN	149892;15609168;61217071;P0A5B7	HLA-CLASS II, ALLELE UNDETERMINED;HLA-DR2	10353886;15860225;17145953;17387166	1003356;1004899;1004925;723
226	B cell	RFDKGYISGY		M. BOVIS;M. TUBERCULOSIS	60 KDA CHAPERONIN 2	P0A520;P0A521		13679392;17301219	1003326;1003682
227	B cell	RIGYFGHQ		M. TUBERCULOSIS	DNAK	44588		1379682	1000877
228	T cell	RLDGTTLEV		M. LEPRAE	POSSIBLE REGULATORY PROTEIN	15827746	HLA-CLASS I, ALLELE UNDETERMINED	16339528	1001102
229	B cell	RNLPAGHGLN		M. BOVIS	60 KDA CHAPERONIN 2	P0A521		13679392	1003326
230	T cell	RPEAVLQHARTLAKI		M. LEPRAE	8-AMINO-7-OXONONANOATE SYNTHASE	P45487		10992494	890
231	T cell	RQAGVQYSRADEEQQ		M. TUBERCULOSIS H37RV	ESAT-6-LIKE PROTEIN ESXB	P0A566	HLA-CLASS II, ALLELE UNDETERMINED	11123322	915
232	B cell	RRAGRCPP		M. TUBERCULOSIS	DNAK	44588		1379682	1000877
233	B cell	RRKAMLQDMA		M. BOVIS	60 KDA CHAPERONIN 2	P0A521		13679392	1003326
234	B cell	RRRAGRCP		M. TUBERCULOSIS	DNAK	44588		1379682	1000877
235	T cell	RRTVKILRPLPSNIT		M. LEPRAE	HYPOTHETICAL PROTEIN ML2567	15828380		16339528	1001102
236	T cell	RSLFPEFSELFAAFPSFAGL		M. TUBERCULOSIS	14 KD ANTIGEN	149892	HLA-DRB1*0101	15755582;17584075	1004891;742
237	B cell	RSSSGCVT		M. TUBERCULOSIS	DNAK	44588		1379682	1000877
238	T cell	RVSYGSECRSGNCLR		M. LEPRAE	HYPOTHETICAL PROTEIN ML0008	15826873		16339528	1001102
239	T cell	SALTLAIYHPQQFVYAGAMS		M. TUBERCULOSIS;M. TUBERCULOSIS H37RV	ANTIGEN 85-A PRECURSOR (85A) (ANTIGEN 85 COMPLEX A)	15610940;P0A4V2	HLA-DR	12496199;17357846;7520418	1000580;1004900;1291
240	B cell;T cell	SAMILAAYHPQQFIYAGSLS		M. BOVIS	PROTEIN OR ANTIGEN 85-B	44168	HLA-DRB1*0301	7525483	1000581
241	B cell	SDLRSSSG		M. TUBERCULOSIS	DNAK	44588		1379682	1000877
242	T cell	SEFAYGSFVRTVSLPVGADE		M. TUBERCULOSIS	14 KD ANTIGEN;14 KDA ANTIGEN;14 KDA ANTIGEN	149892;61217071;P0A5B7	HLA-CLASS II, ALLELE UNDETERMINED;HLA-DR;HLA-DR1;HLA-DR11;HLA-DR13;HLA-DR15;HLA-DR2;HLA-DR3;HLA-DR4;HLA-DR5;HLA-DR6;HLA-DR7;HLA-DR8;HLA-DR9;HLA-DRB1*0101;HLA-DRB1*1501	10382737;10508253;12869033;15860225;17387166;7554399;8809128;9736487;9790311;9844048	1000428;1000471;1001044;1003733;1004899;1004924;1004932;723;785;993
243	T cell	SFAAAGLAALAVAVSPPAA		M. TUBERCULOSIS	IMMUNOGENIC PROTEIN MPT70 PRECURSOR	P0A668	HLA-DRB1*0101	15755582	742
244	T cell	SFLKVLAGMHNEIVGDIKRA		M. BOVIS AF2122/97	HYPOTHETICAL PROTEIN MB3895	31795039	BOLA-DQ;BOLA-DR	16426005	1001089
245	B cell	SGASDLRS		M. TUBERCULOSIS	DNAK	44588		1379682	1000877
246	T cell	SGVGNDLVL		M. TUBERCULOSIS	AG88	840827	H-2-DB	15153510	987
247	B cell	SKVPEDTL		M. TUBERCULOSIS	DNAK	44588		1379682	1000877
248	B cell	SNNPE		M. BOVIS	IMMUNOGENIC PROTEIN MPB70 PRECURSOR	P0A669		1691265	1003323
249	B cell	SQERNFVDSI		M. LEPRAE	ESAT-6-LIKE PROTEIN ESXB	O33084		15155617	1198
250	B cell	SSGCVTGH		M. TUBERCULOSIS	DNAK	44588		1379682	1000877
251	T cell	SSLLTSILTYHVVAGQTSPANVVGT		M. BOVIS;M. TUBERCULOSIS H37RV	IMMUNOGENIC PROTEIN MPB70 PRECURSOR	P0A668;P0A669	HLA-CLASS II, ALLELE UNDETERMINED	12654813;16039905	1087;773
252	B cell	SSSGCVTG		M. TUBERCULOSIS	DNAK	44588		1379682	1000877
253	B cell	STANATVY		M. BOVIS	IMMUNOGENIC PROTEIN MPB70 PRECURSOR	P0A669		1691265	1003323
254	B cell;T cell	STEGNVTGMFA		M. TUBERCULOSIS H37RV	6 KDA EARLY SECRETORY ANTIGENIC TARGET	P0A565		15325505	443
255	T cell	STHEANTMAMMARDT		M. TUBERCULOSIS	ESAT-6-LIKE PROTEIN ESXH	P0A568	H-2-D CLASS II	16714570	1002214
256	T cell	STNIRQAGVQYSRAD		M. TUBERCULOSIS;M. TUBERCULOSIS H37RV	ESAT-6-LIKE PROTEIN ESXB	P0A566	HLA-CLASS II, ALLELE UNDETERMINED	11123322;12969871	1228;915
257	B cell	SVQGM		M. BOVIS	IMMUNOGENIC PROTEIN MPB70 PRECURSOR	P0A669		1691265	1003323
258	B cell	SYPPP		M. LEPRAE	PROLINE-RICH ANTIGEN	44415		10362804;1702765	1003274;1003855
259	T cell	TDAATLAQEAGNFER		M. TUBERCULOSIS H37RV	10 KDA CULTURE FILTRATE ANTIGEN ESXB (LHP) (CFP10)	15611010		15265931	565
260	B cell;T cell	TEAAILTQQAAQFDQ		M. LEPRAE	ESAT-6-LIKE PROTEIN ESXB	O33084	H-2-IAD	15155617	1198
261	B cell	TEKFVKEQ		M. TUBERCULOSIS	DNAK	44588		1379682	1000877
262	B cell	TGHWRCPP		M. TUBERCULOSIS	DNAK	44588		1379682	1000877
263	T cell	TGSGAGIAQAAAGTVNI		M. TUBERCULOSIS	PHOSPHATE-BINDING PROTEIN 1 PRECURSOR	P15712	HLA-DRB1*0101	15755582	742
264	T cell	THAFDLVLSSHLLFT		M. LEPRAE	HYPOTHETICAL PROTEIN ML0308	15827076		16339528	1001102
265	T cell	TIEFLWQEGHSAHIE		M. LEPRAE	PROLYL-TRNA SYNTHETASE	15827816		16339528	1001102
266	T cell	TIPEALAAV		M. TUBERCULOSIS	PE_PGRS 33	51832320	H-2-D CLASS I	17374885	1004888
267	T cell	TKFILVLTGEERQGV		M. LEPRAE	MAJOR MEMBRANE PROTEIN I	558910	HLA-DR6;HLA-DR8;HLA-DRB5	10024600	1003282
268	B cell	TKRRITPKD		M. TUBERCULOSIS H37RV	MCE-FAMILY PROTEIN MCE1A	41352742		14871296	748
269	B cell	TLNKVDAA		M. TUBERCULOSIS	DNAK	44588		1379682	1000877
270	T cell	TRLLTVVVKQRSKAF		M. LEPRAE	HYPOTHETICAL PROTEIN ML0008	15826873		16339528	1001102
271	T cell	TRVWVWSPTNPGASDPAAMI		M. TUBERCULOSIS	MPT51/MPB51 ANTIGEN PRECURSOR	P0A4V6	H-2-IAB	15213124	480
272	B cell	TVLAQALVRE		M. BOVIS	60 KDA CHAPERONIN 2	P0A521		13679392	1003326
273	T cell	TVYMIDSVLMPPA		M. BOVIS;M. TUBERCULOSIS H37RV	IMMUNOGENIC PROTEIN MPB70 PRECURSOR	P0A668;P0A669	HLA-CLASS II, ALLELE UNDETERMINED;HLA-DR53	12654813;16039905	1087;773
274	B cell	VAEAEGGT		M. TUBERCULOSIS	DNAK	44588		1379682	1000877
275	B cell	VAEKVRNLPA		M. BOVIS	60 KDA CHAPERONIN 2	P0A521		13679392	1003326
276	B cell	VAGSGASD		M. TUBERCULOSIS	DNAK	44588		1379682	1000877
277	B cell;T cell	VDVSEGDIVIYSKYG		M. LEPRAE	10 KDA CHAPERONIN	P24301	HLA-DRB1*1501	10233750;15056384	1182;833
278	B cell;T cell	VEFDLPGIKADSLDI		M. LEPRAE	18 KDA ANTIGEN;18 KDA ANTIGENIC PROTEIN	149920;P12809	HLA-DR4	10759768;7538491	1003354;867
279	T cell	VESTAGSL		M. TUBERCULOSIS	ESAT-6-LIKE PROTEIN ESXB	P0A566	H-2-KK	15557351	1134
280	B cell	VGDGEAGP		M. TUBERCULOSIS	DNAK	44588		1379682	1000877
281	T cell	VGLGNVNGVTL		M. TUBERCULOSIS	LIPOPROTEIN LPQH PRECURSOR	P0A5J0	H-2-DB	11090876	1001179
282	T cell	VKVAVAEGQTVMTGD		M. LEPRAE	ACETYL-/PROPIONYL-COENZYME A CARBOXYLASE ALPHA CHAIN	P46392		10992494	890
283	B cell	VLKLSI		M. LEPRAE	18 KDA ANTIGEN	P12809		2465346	1003270
284	T cell	VLSDGNPPQV		M. AVIUM	LIPOPROTEIN LPQH PRECURSOR	P46733	HLA-A2	12778479	784
285	T cell	VLTDGNPPEV		M. TUBERCULOSIS	19 KD ANTIGEN (GTG START CODON);LIPOPROTEIN LPQH PRECURSOR	149922;P0A5J0	HLA-A*0201;HLA-A*020101;HLA-A2	11722642;12519392;12778479;15699149;17444958;9725236	1001163;1004897;1210;315266;784;920
286	T cell	VLVLVGDEAAALEQL		M. LEPRAE	HYPOTHETICAL PROTEIN ML1057	15827514		16339528	1001102
287	B cell;T cell	VNKSFEI		M. TUBERCULOSIS	LIPOPROTEIN LPQH PRECURSOR	P0A5J0		8774349	1003313
288	T cell	VNLVDTLNSGQYT		M. TUBERCULOSIS	IMMUNOGENIC PROTEIN MPT70 PRECURSOR	P0A668	HLA-DRB1*0101	15755582	742
289	B cell	VPEDTLNK		M. TUBERCULOSIS	DNAK	44588		1379682	1000877
290	B cell;T cell	VQYSRADEEQQQALS		M. TUBERCULOSIS H37RV	10 KDA CULTURE FILTRATE ANTIGEN ESXB (LHP) (CFP10);ESAT-6-LIKE PROTEIN ESXB	15611010;P0A566		11123322;15155617;15265931	1198;565;915
291	B cell;T cell	VRFQEAANKQKQELD		M. TUBERCULOSIS H37RV	10 KDA CULTURE FILTRATE ANTIGEN ESXB (LHP) (CFP10);ESAT-6-LIKE PROTEIN ESXB	15611010;P0A566		15155617;15265931	1198;565
292	B cell	VTGHWRCP		M. TUBERCULOSIS	DNAK	44588		1379682	1000877
293	B cell	VTGSVVC		M. TUBERCULOSIS	LIPOPROTEIN LPQH PRECURSOR	P0A5J0		8774349	1003313
294	B cell;T cell	VTGSVVCTTAAGNVNIAIGG		M. TUBERCULOSIS	19 KD ANTIGEN (GTG START CODON);LIPOPROTEIN LPQH PRECURSOR	149922;P0A5J0	H-2-B CLASS II;H-2-D CLASS II;H-2-IAB;H-2-IAD;H-2-K CLASS II	1372026;1717575;7489760;7516315;7589070;8496604;8770499;9244344;9728545	1000548;1000585;1000614;1001043;1001206;1003667;1004929;1027;997
295	B cell;T cell	VTSIHSLLDEGKQSLTKLAAAWGG		M. TUBERCULOSIS	6 KDA EARLY SECRETORY ANTIGENIC TARGET	P0A564	HLA-DR	10875783;12588658;14715573	693;792;905
296	B cell	VVLEKKWGAP		M. BOVIS	60 KDA CHAPERONIN 2	P0A521		13679392	1003326
297	B cell;T cell	VVTVRAERPGVDPDREMLAA		M. LEPRAE	18 KDA ANTIGEN	P12809	H-2-D CLASS II;H-2-K CLASS II	1706384;7688563	1003293;1003306
298	B cell	VYQTEKFV		M. TUBERCULOSIS	DNAK	44588		1379682	1000877
299	T cell	WDINTPAFEWYDQSGLSVVM		M. BOVIS;M. TUBERCULOSIS;M. TUBERCULOSIS H37RV	ANTIGEN 85-A PRECURSOR (85A) (ANTIGEN 85 COMPLEX A) (AG85A)	15610940;P0A4V2	HLA-DR	12496199;17357846;7507889;7520418	1000522;1000580;1004900;1291
300	T cell	WNFAGIEAAASAIQGNVTSIHSL		M. TUBERCULOSIS	6 KDA EARLY SECRETORY ANTIGENIC TARGET	P0A564	HLA-CLASS II, ALLELE UNDETERMINED	12865946	1240
301	B cell	WRCPPRRR		M. TUBERCULOSIS	DNAK	44588		1379682	1000877
302	B cell	WRIGYFGH		M. TUBERCULOSIS	DNAK	44588		1379682	1000877
303	T cell	WRRRPLSSALLSFGLLLGGLPL		M. TUBERCULOSIS;M. TUBERCULOSIS CDC1551	HYPOTHETICAL PROTEIN RV2223C/MT2281 PRECURSOR;PROTEINASE	15841715;P65821	HLA-DRB1*0101	15687033;15755582;17584075	1004891;1262;742
304	T cell	YDLMWVQNSTAMTTY		M. LEPRAE	SERINE-RICH ANTIGEN	Q07297		10992494	890
305	T cell	YDQSGLSVVMPVGGQSSFYS		M. BOVIS;M. TUBERCULOSIS;M. TUBERCULOSIS H37RV	ANTIGEN 85-A PRECURSOR (85A) (ANTIGEN 85 COMPLEX A) (AG85A)	29027587;P0A4V2	H-2-LD	12496199;7507889;7520418;9529077	1000444;1000522;1000580;1291
306	B cell	YFGHQVGD		M. TUBERCULOSIS	DNAK	44588		1379682	1000877
307	T cell	YGQVVRDVENTLRYL		M. LEPRAE	HYPOTHETICAL PROTEIN ML0126	15826957		16339528	1001102
308	B cell	YILLVSSKVS		M. BOVIS	60 KDA CHAPERONIN 2	P0A521		13679392	1003326
309	B cell	YISGYFVTDP		M. BOVIS;M. TUBERCULOSIS	60 KDA CHAPERONIN 2	P0A520;P0A521		13679392;17301219	1003326;1003682
310	B cell	YMIDSVLM		M. BOVIS	IMMUNOGENIC PROTEIN MPB70 PRECURSOR	P0A669		1691265	1003323
311	B cell	YPPP		M. LEPRAE	PROLINE-RICH ANTIGEN	44415		1702765	1003274
312	B cell	YQGVQQKWD		M. TUBERCULOSIS	6 KDA EARLY SECRETORY ANTIGENIC TARGET	P0A564		9453632	1432
313	T cell	YQGVQQKWDATATELNNALQ		M. TUBERCULOSIS;M. TUBERCULOSIS H37RV	6 KDA EARLY SECRETORY ANTIGENIC TARGET (ESAT-6)	61223745;90811462;P0A564	H-2-A CLASS I;H-2-IAK;H-2-K CLASS I	10816479;10898510;8871652;9862331	1000546;1001356;1317;925
314	B cell	YQTEKFVK		M. TUBERCULOSIS	DNAK	44588		1379682	1000877
315	B cell		[C@@H]1(O)[C@@H]([C@H](O[C@H](CO)[C@H]1O)O)O	M.	PHOSPHATIDYLINOSITOL MANNOSIDE	SRC6522		1702433	1000617
316	B cell		[C@@H]1(O[H])O[C@H]([C@H](O[H])[C@@H](O[H])[C@H]1O[H])C	M. AVIUM	GLYCOPEPTIDOLIPID	SRC7540		2476400	1003315
317	B cell		[C@H]1(O[C@@H](OCC=C)[C@@H](OC)[C@H](O[H])[C@@H]1OC)C	M. AVIUM	GLYCOPEPTIDOLIPID	SRC7540		1284113	1003322
318	B cell		[C@H]2(O[C@@H](O[C@H]1[C@@H](O[H])[C@H](O[H])O[C@H]([C@@H]1O[H])C)[C@@H](OC)[C@H](OC)[C@@H]2OC(=O)C)C	M. AVIUM	GLYCOPEPTIDOLIPID	SRC7540		2476400	1003315
319	B cell		[H]C2([H])[C@@]([H])(O[C@@]1([H])[C@]([H])(OC([H])([H])[H])[C@@]([H])(O[C@]([H])([C@@]1([H])OC(=O)C([H])([H])[H])C([H])([H])[H])O[H])OC([H])([H])[C@@]([H])(OC([H])([H])[H])[C@@]2([H])O[H]	M. KANSASII	PHENOLIC GLYCOLIPID	SRC7524		1691978	1003295
320	B cell		[H]O[C@@]1(C([H])([H])[H])[C@@]([H])(OC([H])([H])[H])[C@@]([H])(O[C@]([H])([C@]1([H])N([H])C(=O)[C@@]([H])(OC([H])([H])[H])C([H])([H])[H])C([H])([H])[H])O[C@@]2([H])[C@]([H])(O[H])[C@]([H])(O[H])O[C@]([H])([C@@]2([H])O[H])C([H])([H])[H]	M. KANSASII	LPS	SRC1678		2411286	1003289
321	B cell		[H]O[C@]6([H])[C@]([H])(O[C@]5([H])[C@@]([H])(OC([H])([H])[C@@]2([H])O[C@]([H])(OC([H])([H])[C@@]1([H])O[C@]([H])(OC([H])([H])[H])[C@@]([H])(O[H])[C@]1([H])O[H])[C@@]([H])(O[H])[C@]2([H])O[C@@]3([H])O[C@@]([H])([C@@]([H])(O[H])[C@]3([H])O[C@]4([H])O[C@@](	M.;M. TUBERCULOSIS	ARABINOGALACTAN;LIPOARABINOMANNAN	SRC7037;SRC7038		12368438	1002169
322	B cell		[H][C@@]2(O[C@@]1([H])[C@@]([H])(O[H])[C@]([H])(OC([H])([H])[H])[C@@]([H])(O[C@@]1([H])C([H])([H])[H])O[H])O[C@]([H])([C@]([H])(OC([H])([H])[H])[C@@]([H])(O[H])[C@@]2([H])O[H])C([H])([H])[H]	M. AVIUM	GLYCOPEPTIDOLIPID	SRC7540		2476400	1003315

[truncated: 2 more sheets: sheet 11, sheet 12]
